# Supplementary material for: Domestic chickens activate a piRNA defense against avian leukosis virus
Source: eLife. 2017 Apr 6;6:e24695. doi: 10.7554/eLife.24695 (PMC5383398; doi:10.7554/eLife.24695)
Supplement: Supplementary file 1. — (A) Ribosome profiling sequencing statistics: reads and species. (B) Small RNA sequencing statistics: reads and species. (C) RNA-Seq statistics: reads and species. (D) 200 TE families. (E) TE insertions defined by TEMP. (F) Genome coordinates for the 1633 rooster piRNA-producing loci defined in this study are provided in UCSC BED format (i.e., 0-based) for galGal5. (G) Primers used in this study for qRT-PCR and genomic PCR. DOI: http://dx.doi.org/10.7554/eLife.24695.015 [file elife-24695-supp1.xlsx]

## Sheet: (A) RPF seq Statistics
(A) Ribosome profiling statistics
	Ribosome protected fragment sequencing statistics: analysis of insert sequences by reads
	Breed	Time (dpp)	Replicate	Treatment	Source	Total Reads	Reads mapping	rRNA reads	Genome mapping reads excluding rRNA	miRNA matching reads	Reads excluding rRNA & miRNA	Splice junction mapping	26–32 nt RPF reads (Genome mapping)						26–32 nt RPF reads (transcriptome mapping)	Calculated Normalization Factor
													Total RPFs (genome)	Unique RPF (genome)	Unique RPF (junction)	Unique RPF (genome + junction)	mRNA RPFs	CDS RPFs	Repeat
Rooster	White Leghorn	adult	#1	NA	this study	190316146	185407090	169401294	16005796	9792	15996004	510417	12768008	4000599	461344	4461943	2806717	2725239	24256	16
	Ribosome protected fragment sequencing statistics: analysis of insert sequences by species
	Genotype	Time (dpp)	Replicate	Treatment	Source	Total Reads	Reads mapping	rRNA reads	Genome mapping reads excluding rRNA	miRNA matching reads	Reads excluding rRNA & miRNA	Splice junction mapping	26–32 nt RPF reads (Genome mapping)						26–32 nt RPF reads (transcriptome mapping)
													Total RPFs (genome)	Unique RPF (genome)	Unique RPF (junction)	Unique RPF (genome + junction)	mRNA RPFs	CDS RPFs	Repeat
Rooster	White Leghorn	adult	#1	NA	this study	5115269	3487856	1280738	2207118	1203	2205915	261148	1862158	1593447	227362	1820809	1359305	1301625	18450

## Sheet: (B) piRNA seq Statistics
(B) piRNA-Seq statistics
	piRNA sequencing statistics: analysis of insert sequences by reads
Rooster	Breed	Time (dpp)	Replicate	Treatment	Source	Total Reads	Reads mapping	rRNA reads	miRNA matching reads	Reads excluding rRNA & miRNA	24–40 nt small RNA reads				Calculated Normalization Factor
											Genome mapping		Transcriptom mapping
											Total piRNAs	unique piRNAs	Repbase	piRNA_clusters
	White Leghorn	adult	#1	Oxidized	GSM1096613	115861899	108753689	990243	195014	107568432	81360257	19962179	6363727	74815939	177.697
	White Leghorn		#1	Total	GSM1096598	29123748	26979157	275424	4368901	22334832	13928921	3432923	1219576	12698688	26.7037
	Red Jungle Fowl		#1		GSM995329	26415181	23319015	159722	525414	22633879	17937947	4054816	1595486	16569157	34.3896
	piRNA sequencing statistics: analysis of insert sequences by species
Rooster	Breed	Time (dpp)	Replicate	Treatment	Source	Total Reads	Reads mapping	rRNA reads	miRNA matching reads	Reads excluding rRNA & miRNA	24–40 nt small RNA reads
											Genome mapping		Transcriptom mapping
											Total piRNAs	unique piRNAs	Repbase	piRNA_clusters
	White Leghorn	adult	#1	Oxidized	GSM1096613	10496001	7202437	63415	8072	7130950	5200573	1565860	538275	5816311
	White Leghorn		#1	Total	GSM1096598	7729962	6405325	55303	32679	6317343	3956650	1317601	478323	3575743
	Red Jungle Fowl		#1		GSM995329	7257330	5408205	37262	12023	5358920	3947191	1403854	549172	3503252

## Sheet: (C) RNA seq Statistics
(C) RNA-Seq Statistics
	RNA-Seq statistics: analysis of sequences by reads
									Genome mapping			Transcriptom mapping
	Genotype	Breed	Time (dpp)	Treatment	Replicate	Source	Read pair	Total	Mapping reads excluding rRNAs	mRNAs	mRNA introns	Repeats	piRNA clusters
Rooster	wild-type	White Leghorn	adult	NA	#1	this study	1	72303173	144381074	29383372	7495376	755956	5741504
							2	72303173
Rooster	wild-type	Red Jungle Fowl	adult	NA	#1	GSM1064855	1	49929066	49748971	30135222	1575448	214054	1027648
	RNA-Seq statistics: analysis of sequences by species
									Genome mapping			Transcriptom mapping
	Genotype	Breed	Time (dpp)	Treatment	Replicate	Treatment	Read pair	Total	Mapping reads excluding rRNAs	mRNAs	mRNA introns	Repeats	piRNA clusters
Rooster	wild-type	White Leghorn	adult	NA	#1	this study	1	37094612	75985365	8920317	6291830	534262	3479695
							2	38926863
Rooster	wild-type	Red Jungle Fowl	adult	NA	#1	GSM1064855	1	22925705	22885621	8078878	1291738	135697	1005670

## Sheet: (D) 200 TE families
(D) 200 TE families
Repbase Name	Length (nt)	RepeatMasker Name	Group
AmnSINE1_GG	574	AmnSINE1	Old
Birddawg_I	5334	GGERVL18-int	Young
Birddawg_LTR	341	GGERVL18-LTR	Young
Charlie-Galluhop	1299	Char12Mar1_GG	Young
Charlie12_GG	2329	Charlie12_GG	Young
Charlie12_GGa	890	Charlie12_GGa	Medium
Charlie7_Aves	2604	Charlie7_Aves	Old
Charlie7a_Aves	301	Charlie7a_Aves	Old
Chompy-1_Croc	72	Chompy-1_Croc	Old
Chompy-11C_Croc	297	Chompy-11C_Croc	Old
Chompy-11I_Croc	300	Chompy-11I_Croc	Old
Chompy-2_Croc	72	Chompy-2_Croc	Old
Chompy-2353_AMi	270	Chompy-2353_AMi	Old
Chompy-3_Croc	128	Chompy-3_Croc	Old
Chompy-334_AMi	296	Chompy-334_AMi	Old
Chompy-5_Croc	107	Chompy-5_Croc	Old
Chompy-6_Croc	980	Chompy-6_Croc	Old
Chompy-7_Croc	1532	Chompy-7_Croc	Old
CR1_F	6509	CR1-F	Young
CR1_GG	4558	CR1-B	Young
CR1-11_Crp	1461	CR1-11_Crp	Medium
CR1-12_AMi	614	CR1-12_AMi	Medium
CR1-16_AMi	851	CR1-16_AMi	Medium
CR1-3_Croc	3605	CR1-3_Croc	Medium
CR1-8_Crp	972	CR1-8_Crp	Medium
CR1-B2	1233	CR1-B2	Young
CR1-C	4543	CR1-C	Young
CR1-C2	1221	CR1-C2	Young
CR1-C3	4539	CR1-C3	Young
CR1-C4	4511	CR1-C4	Young
CR1-D	4678	CR1-D	Young
CR1-D2	1222	CR1-D2	Young
CR1-E_Pass	3085	CR1-E	Young
CR1-F2	1217	CR1-F2	Young
CR1-G	4247	CR1-G	Young
CR1-H	4812	CR1-H	Young
CR1-H2	1239	CR1-H2	Young
CR1-L3A_Croc	4288	CR1-L3A_Croc	Old
CR1-L3B_Croc	3277	CR1-L3B_Croc	Old
CR1-X1_3end	1100	CR1-X1	Young
CR1-X2_3end	1102	CR1-X2	Young
CR1-Y	4513	CR1-Y	Young
CR1-Y1_Aves	3339	CR1-Y1_Aves	Medium
CR1-Y2	1213	CR1-Y2	Young
CR1-Y2_Aves	3339	CR1-Y2_Aves	Medium
CR1-Y3	1216	CR1-Y3	Young
CR1-Y4	1214	CR1-Y4	Young
CR1AVI	721	CR1AVI	Medium
CRP1	257	CRP1	Old
DIRS-1_AMi	998	DIRS-1_AMi	Old
DNA-12_Crp	372	DNA-12_Crp	Old
EAVHP_I	3572	EAVHP_I-int	Young
ENS1B-LTR	879	ENS1B-LTR	Young
Eulor1	357	Eulor1	Old
Eulor10	277	Eulor10	Old
Eulor11	375	Eulor11	Old
Eulor12	184	Eulor12	Old
Eulor2A	214	Eulor2A	Old
Eulor2B	273	Eulor2B	Old
Eulor2C	169	Eulor2C	Old
Eulor3	306	Eulor3	Old
Eulor4	424	Eulor4	Old
Eulor5A	316	Eulor5A	Old
Eulor5B	192	Eulor5B	Old
Eulor6A	248	Eulor6A	Old
Eulor6B	350	Eulor6B	Old
Eulor6C	208	Eulor6C	Old
Eulor6D	302	Eulor6D	Old
Eulor6E	292	Eulor6E	Old
Eulor7	197	Eulor7	Old
Eulor8	562	Eulor8	Old
Eulor9A	301	Eulor9A	Old
Eulor9B	240	Eulor9B	Old
Eulor9C	270	Eulor9C	Old
GGCAN	336	GGCAN	Medium
GGERV10_LTR	229	GGERV10_LTR	Young
GGERV11_LTR	292	GGERV11_LTR	Old
GGERV20_I	5385	GGERV20_I-int	Young
GGERV21_LTR	319	GGERV21_LTR	Medium
GGERV22_LTR	343	GGERV22_LTR	Young
GGERV28_LTR	478	GGERV28_LTR	Young
GGERV30_LTR	288	GGERV30_LTR	Young
GGERVK1	6885	GGERVK1-int	Young
GGERVK10	7076	GGERVK10-int	Young
GGERVL-A	5915	GGERVL-A-int	Young
GGERVL-C	5136	GGERVL-C-int	Young
GGLTR1	243	GGLTR1	Young
GGLTR10A_LTR	313	GGLTR10A	Young
GGLTR10B_LTR	382	GGLTR10B	Young
GGLTR10C_I	2624	GGLTR10C-int	Young
GGLTR10C1_LTR	364	GGLTR10C1	Young
GGLTR10C2_LTR	364	GGLTR10C2	Young
GGLTR10D_I	2684	GGLTR10D-int	Young
GGLTR10D_LTR	347	GGLTR10D	Young
GGLTR11_I	6481	GGLTR11-int	Young
GGLTR11_LTR	534	GGLTR11	Young
GGLTR12A	788	GGLTR12A	Young
GGLTR12B	797	GGLTR12B	Young
GGLTR12C	787	GGLTR12C	Young
GGLTR2	397	RSV-LTR	Old
GGLTR3B2	526	GGLTR3B2	Young
GGLTR3B3	508	GGLTR3B3	Young
GGLTR3B4	509	GGLTR3B4	Young
GGLTR3C1	549	GGLTR3C1	Medium
GGLTR3C2	562	GGLTR3C2	Young
GGLTR3D	640	GGLTR3D	Young
GGLTR3E1_LTR	585	GGLTR3E1	Young
GGLTR3E3_LTR	550	GGLTR3E3	Young
GGLTR3F1_LTR	494	GGLTR3F1	Young
GGLTR3G2	603	GGLTR3G2	Young
GGLTR4A	343	GGLTR4A	Young
GGLTR4B	333	GGLTR4B	Young
GGLTR6_LTR	438	GGLTR6	Medium
GGLTR7_I	6402	GGLTR7-int	Young
GGLTR7A_LTR	610	GGLTR7A	Young
GGLTR7B_LTR	596	GGLTR7B	Young
GGLTR8A_LTR	1064	GGLTR8A	Medium
GGLTR9_LTR	358	GGLTR9	Young
GGXHOI	168	GGXHOI	Medium
Gypsy-5_AMi-I	4025	Gypsy-5_AMi-I	Old
Gypsy-5_AMi-LTR	207	Gypsy-5_AMi-LTR	Old
Harbinger-N1_Croc	88	Harbinger-N1_Croc	Old
Harbinger-N276_AMi	110	Harbinger-N276_AMi	Old
Harbinger-N96_AMi	79	Harbinger-N96_AMi	Old
hAT-16_Crp	3446	hAT-16_Crp	Old
hAT6-N1_Croc	315	hAT6-N1_Croc	Old
Hitchcock_LTR	543	GGLTR5B	Young
HITCHCOCK2_LTR	599	GGLTR5A	Medium
Kronos_I	5405	GGERVL-B-int	Young
Kronos_LTR	476	GGLTR3F2	Young
L2-1_AMi	1235	L2-1_AMi	Old
L2-1_Crp	1241	L2-1_Crp	Old
L2-3_AMi	408	L2-3_AMi	Old
L2-3_Crp	2096	L2-3_Crp	Old
LFSINE_Vert	481	LFSINE_Vert	Old
LmeSINE1c	404	LmeSINE1c	Old
Mariner1_GG	1330	Mariner1_GG	Young
Mariner1b_GG	566	Mariner1b_GG	Young
MER123	210	MER123	Old
MER125	176	MER125	Old
MER126	308	MER126	Old
MER127	364	MER127	Old
MER129	469	MER129	Old
MER130	475	MER130	Old
MER131	174	MER131	Old
MER132	178	MER132	Old
MER133A	106	MER133A	Old
MER133B	140	MER133B	Old
MER134	213	MER134	Old
MER136	318	MER136	Old
MIR_Aves1	264	MIR_Aves1	Old
MIR_Aves2	255	MIR_Aves2	Old
RSV_I	6976	RSV-int	Young
Sat-CR1_GG	770	Sat-CR1_GG	Young
Soprano_I	2840	ENS1-int	Young
Soprano_LTR	913	ENS1-LTR	Young
TguLTR5d	595	TguLTR5d	Medium
TguLTR5e	598	TguLTR5e	Medium
UCON1	236	UCON1	Old
UCON11	382	UCON11	Old
UCON12	298	UCON12	Old
UCON12A	369	UCON12A	Old
UCON13	513	Penelope1_Vert	Old
UCON14	347	UCON14	Old
UCON15	340	UCON15	Old
UCON16	289	UCON16	Old
UCON17	460	UCON17	Old
UCON18	333	UCON18	Old
UCON19	361	UCON19	Old
UCON2	282	UCON2	Old
UCON20	699	UCON20	Old
UCON21	330	UCON21	Old
UCON22	340	UCON22	Old
UCON23	154	UCON23	Old
UCON24	384	UCON24	Old
UCON25	137	UCON25	Old
UCON26	343	UCON26	Old
UCON27	1268	UCON27	Old
UCON28a	807	UCON28a	Old
UCON28b	575	UCON28b	Old
UCON28c	568	UCON28c	Old
UCON29	437	UCON29	Old
UCON3	172	AmnSINE2	Old
UCON31	384	UCON31	Medium
UCON4	310	UCON4	Old
UCON5	405	UCON5	Old
UCON6	301	UCON6	Old
UCON7	393	UCON7	Old
UCON8	381	UCON8	Old
UCON9	323	UCON9	Old
X1_LINE	645	X1_LINE	Old
X2_LINE	193	X2_LINE	Old
X5B_LINE	185	X5B_LINE	Old
X6B_LINE	290	CR1-13_AMi	Old
X7A_LINE	267	X7A_LINE	Old
X7B_LINE	250	X7B_LINE	Old
X7C_LINE	236	X7C_LINE	Old
X8_LINE	296	X8_LINE	Old
X9_LINE	159	X9_LINE	Old
Z-REP	10351	Z-REP	Young

## Sheet: (E) New inserts defined by TEMP
(E) New inserts defined by TEMP
Chr	Start	End	TransposonName	TransposonDirection	Class	VariantSupport	Frequency	Junction1	Junction1Support	Junction2	Junction2Support	5´ Support	3´ Support
chr1	2246403	2246498	GGLTR1	antisense	1p1	18	0.5294	2246478	0	2246478	2	4	12
chr1	10058601	10058640	GGLTR3F1_LTR	sense	1p1	18	0.375	10058617	3	10058622	3	6	6
chr1	10733507	10733509	GGLTR3F1_LTR	antisense	1p1	23	0.371	10733515	5	10733519	2	8	8
chr1	12487788	12488282	CR1-F2	antisense	1p1	2	0.0426	12488035	0	12488035	0	1	1
chr1	12667427	12667724	CR1_F	antisense	1p1	2	0.0417	12667575	0	12667575	0	1	1
chr1	13423715	13424340	GGLTR7A_LTR	antisense	1p1	3	0.1034	13424027	0	13424027	0	2	1
chr1	14402020	14402534	GGLTR7A_LTR	sense	1p1	7	0.4667	14402277	0	14402277	0	4	3
chr1	14405981	14406133	CR1_F	antisense	1p1	1	0.0175	14406057	0	14406057	0	0.5	0.5
chr1	14405981	14406133	CR1-F2	antisense	1p1	1	0.0175	14406057	0	14406057	0	0.5	0.5
chr1	16974858	16974869	Soprano_LTR	sense	1p1	60.5	0.938	16974856	3	16974860	11	28	18.5
chr1	17138681	17139180	CR1-F2	antisense	1p1	9	0.375	17138987	1	17139010	1	1	6
chr1	17224939	17224950	Soprano_LTR	antisense	1p1	33	0.66	17224944	5	17224950	5	10	13
chr1	17889426	17889494	GGLTR1	sense	1p1	28	0.4746	17889460	0	17889460	0	10	18
chr1	21156910	21156953	Soprano_LTR	antisense	1p1	33	0.5593	21156958	4	21156962	5	8	16
chr1	21307742	21307816	GGERV10_LTR	sense	1p1	14	0.35	21307743	2	21307743	0	6	6
chr1	21551353	21551355	GGLTR10B_LTR	antisense	1p1	21.5	0.344	21551354	0	21551354	0	12.5	9
chr1	22267018	22267464	CR1-C2	antisense	1p1	3	0.0612	22267241	0	22267241	0	1	2
chr1	23743620	23743631	GGLTR3F1_LTR	antisense	1p1	46	0.7302	23743624	8	23743628	1	19	18
chr1	23923674	23923724	GGERV10_LTR	antisense	1p1	30	0.7895	23923699	0	23923699	0	12	18
chr1	23923536	23923625	Soprano_LTR	sense	1p1	6.5	0.2203	23923580	0	23923580	0	2	4.5
chr1	24121196	24121203	GGLTR10B_LTR	antisense	1p1	45.5	0.7647	24121199	0	24121199	3	21.5	21
chr1	24732475	24732517	GGLTR1	sense	1p1	44	0.8148	24732502	6	24732507	7	21	10
chr1	27079901	27080361	CR1-C2	antisense	1p1	3	0.0667	27080131	0	27080131	0	2	1
chr1	27648762	27648846	CR1-F2	sense	1p1	2	0.2	27648804	0	27648804	0	1	1
chr1	28095302	28095305	Soprano_LTR	antisense	1p1	39	0.975	28095306	1	28095311	8	13	17
chr1	31461775	31462037	GGERV10_LTR	antisense	1p1	2	0.0426	31461906	0	31461906	0	1	1
chr1	32136228	32136244	Soprano_LTR	sense	1p1	58	0.9831	32136235	1	32136240	7	27	23
chr1	32353691	32353708	GGLTR10A_LTR	sense	1p1	63.5	0.9695	32353697	2	32353703	10	23.5	28
chr1	32353706	32353708	GGLTR10B_LTR	sense	1p1	4.5	0.36	32353707	0	32353707	0	2.5	2
chr1	32416495	32416985	Kronos_LTR	antisense	1p1	10	0.303	32416732	2	32416732	0	7	1
chr1	36634027	36634455	CR1-C2	sense	1p1	1	0.05	36634241	0	36634241	0	0.5	0.5
chr1	37359975	37359985	GGLTR3F1_LTR	antisense	1p1	42	0.8235	37359978	7	37359982	3	19	13
chr1	37437476	37437487	GGLTR10B_LTR	antisense	1p1	25	0.3906	37437481	0	37437481	0	13	12
chr1	40905060	40905164	GGLTR10D_LTR	antisense	1p1	11	0.234	40905105	2	40905110	1	4	4
chr1	41426057	41426059	GGLTR10A_LTR	sense	1p1	39	0.65	41426049	3	41426055	9	16	11
chr1	41426059	41426180	GGLTR10B_LTR	sense	1p1	4	0.1081	41426119	0	41426119	0	2	2
chr1	42659565	42659713	GGLTR10B_LTR	antisense	1p1	6	0.1395	42659639	0	42659639	0	5	1
chr1	45295461	45295495	GGLTR10D_LTR	antisense	1p1	15	0.2679	45295484	1	45295490	1	6	7
chr1	52211033	52211293	CR1-C	sense	1p1	1.5	0.0345	52211163	0	52211163	0	1	0.5
chr1	57337584	57337665	Soprano_LTR	sense	1p1	6	0.087	57337624	0	57337624	0	4	2
chr1	58005693	58005897	GGERV10_LTR	antisense	1p1	16	0.2667	58005795	0	58005795	0	4	12
chr1	61161050	61161555	CR1-H2	antisense	1p1	9	0.2647	61161302	0	61161302	0	8	1
chr1	63460756	63460772	GGLTR10B_LTR	antisense	1p1	32.5	0.5372	63460766	0	63460766	3	10.5	19
chr1	65107027	65107968	CR1-C	sense	1p1	1.5	0.0275	65107497	0	65107497	0	1	0.5
chr1	65993528	65993542	ALVE	antisense	1p1	67	0.7791	65993535	0	65993535	0	34	33
chr1	67453435	67453679	GGLTR10A_LTR	sense	1p1	18	0.2769	67453557	0	67453557	0	10	8
chr1	67453555	67453677	GGLTR10B_LTR	sense	1p1	4	0.0727	67453616	0	67453616	0	2	2
chr1	69225392	69225399	CR1-F2	antisense	1p1	2	0.0286	69225395	0	69225395	0	1	1
chr1	69789298	69789463	CR1_F	sense	1p1	3	0.0811	69789380	0	69789380	0	2	1
chr1	69789298	69789412	CR1-F2	sense	1p1	3	0.0789	69789355	0	69789355	0	2	1
chr1	73063572	73063716	Soprano_LTR	antisense	1p1	8	0.2353	73063644	0	73063644	0	4	4
chr1	73063508	73063716	ENS1B-LTR	antisense	1p1	3	0.1111	73063612	0	73063612	0	2	1
chr1	77570105	77570453	CR1_F	sense	1p1	1.5	0.027	77570279	0	77570279	0	0.5	1
chr1	81287200	81287644	CR1_GG	antisense	1p1	3	0.06	81287422	0	81287422	0	2	1
chr1	81287160	81287644	CR1-B2	antisense	1p1	2	0.0392	81287402	0	81287402	0	1	1
chr1	82430492	82430941	CR1-X2_3end	sense	1p1	1	0.0303	82430716	0	82430716	0	0.5	0.5
chr1	82430492	82430941	CR1-X1_3end	sense	1p1	2	0.0588	82430716	0	82430716	0	0.5	1.5
chr1	85803325	85803397	Soprano_LTR	antisense	1p1	46	0.8214	85803392	7	85803397	3	9	27
chr1	90527179	90527276	GGLTR10B_LTR	antisense	1p1	5	0.1515	90527253	0	90527253	3	1.5	0.5
chr1	90527253	90527254	GGLTR10A_LTR	antisense	1p1	18	0.439	90527246	2	90527253	1	9.5	5.5
chr1	90967931	90967998	GGLTR3F1_LTR	antisense	1p1	9	0.1957	90967964	0	90967964	0	4	5
chr1	91499678	91500062	CR1_F	sense	1p1	5	0.1316	91499870	0	91499870	0	3	2
chr1	95979473	95979992	CR1_F	antisense	1p1	4	0.0976	95979732	0	95979732	0	3	1
chr1	96524339	96524463	GGLTR3F1_LTR	antisense	1p1	10	0.1852	96524398	4	96524402	1	4	1
chr1	97291656	97291683	Soprano_LTR	sense	1p1	43.5	0.956	97291652	1	97291656	11	22	9.5
chr1	98126022	98126286	ENS1B-LTR	sense	1p1	2.5	0.082	98126154	0	98126154	0	1.5	1
chr1	98194986	98195449	CR1-F2	sense	1p1	2	0.1111	98195217	0	98195217	0	1.5	0.5
chr1	98194986	98195449	CR1_F	sense	1p1	1	0.0588	98195217	0	98195217	0	0.5	0.5
chr1	99729835	99729841	GGLTR10B_LTR	sense	1p1	40.5	0.8526	99729845	3	99729854	3	19	15.5
chr1	100475329	100475330	Soprano_LTR	antisense	1p1	23.5	0.4393	100475329	0	100475329	0	8.5	15
chr1	100825352	100825363	Soprano_LTR	antisense	1p1	14	0.2414	100825357	0	100825357	0	5	9
chr1	101685851	101685967	GGERV10_LTR	sense	1p1	18	0.4286	101685909	0	101685909	0	15	3
chr1	101815403	101815442	CR1_F	antisense	1p1	22	0.7586	101815419	0	101815419	4	11	7
chr1	101830791	101830793	GGLTR10A_LTR	sense	1p1	36.5	0.9241	101830792	0	101830792	0	19	17.5
chr1	101830793	101830799	GGLTR10B_LTR	sense	1p1	6.5	0.6842	101830796	0	101830796	0	2	4.5
chr1	104976016	104976623	CR1-F2	antisense	1p1	1.5	0.0566	104976319	0	104976319	0	1	0.5
chr1	107195365	107195795	CR1-X1_3end	sense	1p1	2	0.0476	107195580	0	107195580	0	1	1
chr1	108358976	108358982	GGLTR3F1_LTR	antisense	1p1	33	0.6	108358977	7	108358977	0	12	14
chr1	108990277	108990443	CR1-F2	sense	1p1	5.5	0.1183	108990360	0	108990360	0	4	1.5
chr1	113131565	113132067	CR1_F	antisense	1p1	6	0.1667	113131814	0	113131814	2	3	1
chr1	114496003	114496334	GGLTR10B_LTR	sense	1p1	3	0.0476	114496168	0	114496168	0	2.5	0.5
chr1	114495967	114496334	GGLTR10A_LTR	sense	1p1	1	0.0167	114496150	0	114496150	0	0.5	0.5
chr1	118006501	118006566	CR1_F	sense	1p1	7.5	0.4054	118006533	0	118006533	0	5	2.5
chr1	118006469	118006524	CR1-F2	sense	1p1	8.5	0.3953	118006496	0	118006496	0	7	1.5
chr1	119011223	119011356	GGLTR3F1_LTR	sense	1p1	3	0.0476	119011289	0	119011289	0	2	1
chr1	123744773	123744871	GGERV10_LTR	sense	1p1	6	0.1091	123744822	0	123744822	0	4	2
chr1	124036293	124036380	GGERV10_LTR	antisense	1p1	41	0.7321	124036329	0	124036329	9	15	17
chr1	124126065	124126131	GGLTR3F1_LTR	sense	1p1	8	0.1633	124126098	0	124126098	0	2	6
chr1	124227709	124228124	CR1-X1_3end	antisense	1p1	8	0.2759	124227878	2	124227878	0	3	3
chr1	126718083	126718191	GGLTR12B	sense	1p1	9	0.3103	126718137	0	126718137	0	4	5
chr1	126718123	126718205	GGLTR12C	sense	1p1	8	0.2581	126718164	0	126718164	0	5	3
chr1	126729959	126730061	Soprano_LTR	sense	1p1	16.5	0.3474	126729992	0	126729992	3	9	4.5
chr1	127459867	127459962	GGLTR10A_LTR	antisense	1p1	9	0.1579	127459912	3	127459918	1	2	3
chr1	127790643	127790651	Soprano_LTR	sense	1p1	59.5	0.9225	127790645	4	127790649	4	27	24.5
chr1	127877467	127877498	Soprano_LTR	sense	1p1	22.5	0.5172	127877471	2	127877476	1	8	11.5
chr1	127979530	127979676	GGLTR1	antisense	1p1	8	0.1509	127979603	0	127979603	0	4	4
chr1	128834196	128834621	CR1-C2	antisense	1p1	2	0.0556	128834408	0	128834408	0	1.5	0.5
chr1	129413156	129413915	CR1_F	antisense	1p1	1.5	0.0566	129413535	0	129413535	0	1	0.5
chr1	129906533	129906582	Soprano_LTR	sense	1p1	5.5	0.0991	129906539	1	129906543	1	1	2.5
chr1	130497465	130497927	CR1-C2	antisense	1p1	4.5	0.1169	130497673	0	130497673	2	2	0.5
chr1	131203309	131203644	CR1-X1_3end	antisense	1p1	6	0.1714	131203476	0	131203476	0	1.5	4.5
chr1	131203309	131203644	CR1-X2_3end	antisense	1p1	1	0.0333	131203476	0	131203476	0	0.5	0.5
chr1	131748555	131749051	CR1-F2	antisense	1p1	5	0.1471	131748803	0	131748803	0	1	4
chr1	134319501	134320005	CR1-F2	antisense	1p1	10	0.303	134319753	0	134319753	0	2	8
chr1	140138646	140138743	CR1-C	antisense	1p1	8.5	0.3953	140138694	0	140138694	0	1.5	7
chr1	141871475	141871508	GGERV10_LTR	antisense	1p1	42	0.8077	141871482	0	141871482	13	13	16
chr1	142738737	142738791	CR1_F	sense	1p1	15	0.5172	142738764	0	142738764	0	9	6
chr1	143331267	143331283	Soprano_LTR	sense	1p1	17.5	0.5224	143331275	0	143331275	0	6	11.5
chr1	143331299	143331299	ENS1B-LTR	sense	1p1	18.5	0.9024	143331289	6	143331293	2	2	8.5
chr1	146528333	146528401	GGLTR1	sense	1p1	57	0.8028	146528389	9	146528393	1	22	25
chr1	147531141	147531168	GGLTR10B_LTR	sense	1p1	15.5	0.2897	147531154	0	147531154	0	5	10.5
chr1	150276005	150276072	GGLTR10A_LTR	antisense	1p1	5.5	0.1236	150276038	0	150276038	0	3	2.5
chr1	151490518	151490736	Soprano_LTR	sense	1p1	8	0.1481	151490667	0	151490667	3	2	3
chr1	151713390	151713475	GGLTR3F1_LTR	antisense	1p1	10	0.1852	151713432	0	151713432	0	6	4
chr1	151720138	151720149	GGERVL-A	antisense	1p1	2	0.0364	151720143	0	151720143	0	1	1
chr1	151991257	151991341	GGERV10_LTR	sense	1p1	35	0.7292	151991289	12	151991289	0	13	10
chr1	151991300	151991303	GGERV20_I	sense	1p1	3	0.1667	151991301	0	151991301	0	2	1
chr1	152417197	152417873	CR1-C2	antisense	1p1	1.5	0.0337	152417535	0	152417535	0	1	0.5
chr1	153768075	153768173	Soprano_LTR	antisense	1p1	5	0.1064	153768124	0	153768124	0	3	2
chr1	154161622	154161661	GGLTR3F1_LTR	sense	1p1	9	0.18	154161641	0	154161641	0	6	3
chr1	154802228	154802271	GGLTR10B_LTR	sense	1p1	33	0.6346	154802268	3	154802268	0	15	15
chr1	155037498	155037821	CR1-C	antisense	1p1	8	0.1538	155037659	0	155037659	0	3	5
chr1	155201511	155201968	CR1-C	antisense	1p1	4	0.0952	155201739	0	155201739	0	1	3
chr1	155797684	155797844	GGLTR3F1_LTR	antisense	1p1	11	0.2115	155797756	3	155797760	1	3	4
chr1	158100369	158100796	Soprano_LTR	antisense	1p1	12	0.3077	158100582	0	158100582	0	10.5	1.5
chr1	158100226	158100796	ENS1B-LTR	antisense	1p1	1	0.0385	158100511	0	158100511	0	0.5	0.5
chr1	159828443	159828899	GGERVL-C	sense	1p1	3.33333	0.4	159828671	0	159828671	0	0.5	2.83333
chr1	159828443	159828921	GGERVL-A	sense	1p1	3.33333	0.4545	159828682	0	159828682	0	0.5	2.83333
chr1	162787394	162787418	Soprano_LTR	sense	1p1	6.5	0.1215	162787406	0	162787406	0	2	4.5
chr1	162966265	162966448	Soprano_LTR	sense	1p1	2	0.0571	162966356	0	162966356	0	1	1
chr1	163262447	163262450	GGLTR3F1_LTR	sense	1p1	7	0.1346	163262448	0	163262448	0	3	4
chr1	163402321	163402338	GGLTR3F1_LTR	sense	1p1	26	0.5098	163402324	6	163402328	2	13	5
chr1	164016785	164016800	Soprano_LTR	sense	1p1	15	0.3	164016798	0	164016798	5	6	4
chr1	164176629	164176739	GGLTR1	antisense	1p1	20.5	0.4227	164176682	2	164176688	1	9.5	8
chr1	164214336	164214364	Soprano_LTR	sense	1p1	10.5	0.1892	164214361	0	164214361	3	6	1.5
chr1	164660873	164660908	Soprano_LTR	sense	1p1	14.5	0.3671	164660890	0	164660890	0	6	8.5
chr1	165542737	165542768	GGLTR1	antisense	1p1	11	0.2391	165542752	0	165542752	0	9	2
chr1	166279706	166279786	GGLTR3F1_LTR	sense	1p1	12	0.2143	166279702	2	166279706	3	5	2
chr1	169218696	169219011	CR1-F2	sense	1p1	3.5	0.0909	169218853	0	169218853	0	3	0.5
chr1	171450387	171450394	GGLTR3F1_LTR	antisense	1p1	40	0.6667	171450375	5	171450381	1	17	17
chr1	171786699	171786799	Soprano_LTR	antisense	1p1	9	0.1765	171786749	0	171786749	0	4	5
chr1	174756764	174757044	CR1-C2	antisense	1p1	6	0.2727	174756904	0	174756904	0	2	4
chr1	174858213	174858218	GGLTR3F1_LTR	sense	1p1	40	0.6452	174858215	6	174858219	7	13	14
chr1	174930951	174931138	GGLTR10B_LTR	antisense	1p1	8.5	0.1828	174931044	0	174931044	0	1.5	7
chr1	176560853	176560855	GGLTR3F1_LTR	antisense	1p1	58	0.8788	176560856	9	176560860	9	17	23
chr1	178977772	178977800	CR1-C	antisense	1p1	4.5	0.2727	178977792	0	178977792	3	0.5	1
chr1	179932769	179932772	Soprano_LTR	antisense	1p1	23.5	0.5281	179932771	3	179932775	7	9.5	4
chr1	181092882	181093238	CR1-X1_3end	sense	1p1	2	0.0488	181093060	0	181093060	0	1	1
chr1	181093593	181093802	CR1_F	antisense	1p1	11	0.25	181093697	0	181093697	0	3	8
chr1	181582450	181582504	GGLTR1	antisense	1p1	31.5	0.6632	181582476	2	181582481	7	11.5	11
chr1	181613483	181613486	GGLTR10D_LTR	antisense	1p1	30.8333	0.6446	181613484	0	181613484	0	13.5	17.3333
chr1	183984600	183984777	GGLTR1	sense	1p1	3	0.3333	183984688	0	183984688	0	2	1
chr1	184619508	184619593	Z-REP	sense	1p1	2	0.0351	184619550	0	184619550	0	1	1
chr1	185151846	185151979	GGLTR10A_LTR	sense	1p1	5	0.1389	185151912	0	185151912	0	2	3
chr1	185299283	185299412	CR1_F	sense	1p1	6	0.12	185299347	0	185299347	0	1.5	4.5
chr1	185299403	185299412	CR1-F2	sense	1p1	4	0.0816	185299407	0	185299407	0	1.5	2.5
chr1	185340486	185340490	GGLTR3F1_LTR	sense	1p1	9	0.1667	185340488	0	185340488	0	6	3
chr1	185641084	185641164	CR1_F	sense	1p1	1.5	0.0411	185641124	0	185641124	0	1	0.5
chr1	185641084	185641164	CR1-F2	sense	1p1	1.5	0.0411	185641124	0	185641124	0	1	0.5
chr1	185738937	185739030	GGERV10_LTR	sense	1p1	3	0.0588	185738983	0	185738983	0	2	1
chr1	186239683	186240275	CR1-C2	sense	1p1	1.5	0.0435	186239979	0	186239979	0	1	0.5
chr1	186667840	186667845	GGLTR10B_LTR	antisense	1p1	41	0.8367	186667842	0	186667842	0	18	23
chr1	191333496	191334341	CR1-F2	antisense	1p1	11.5	0.4182	191333918	0	191333918	0	1	10.5
chr1	191461910	191461917	GGLTR10D_LTR	antisense	1p1	54.8333	0.9648	191461909	1	191461914	7	22.5	24.3333
chr1	191869199	191869261	GGLTR3F1_LTR	antisense	1p1	15	0.2206	191869218	2	191869222	1	6	6
chr10	1890823	1891438	CR1_F	sense	1p1	10.5	0.5122	1891130	0	1891130	0	1	9.5
chr10	1890823	1891382	CR1-F2	sense	1p1	6.5	0.3939	1891100	0	1891100	2	1	3.5
chr11	2322598	2322988	CR1-C2	antisense	1p1	1.83333	0.0769	2322793	0	2322793	0	0.5	1.33333
chr11	5277598	5278065	CR1-C2	sense	1p1	1.5	0.0265	5277831	0	5277831	0	1	0.5
chr11	16628015	16628028	GGLTR3F1_LTR	antisense	1p1	35	0.614	16628017	3	16628022	1	20	11
chr11	18922953	18923351	CR1-C2	sense	1p1	1	0.0476	18923152	0	18923152	0	0.5	0.5
chr12	82223	82368	GGLTR10D_LTR	sense	1p1	33	0.7021	82236	5	82243	1	9	18
chr12	1048942	1049432	CR1_F	antisense	1p1	3	0.375	1049187	0	1049187	0	2	1
chr12	16824481	16824644	GGERV10_LTR	sense	1p1	12	0.2857	16824564	2	16824564	0	4	6
chr13	3423740	3424313	CR1-F2	sense	1p1	3	0.0882	3424026	0	3424026	0	2	1
chr13	7143094	7143148	GGLTR10A_LTR	sense	1p1	27	0.6279	7143121	0	7143121	0	17	10
chr13	18182768	18182910	GGERV10_LTR	sense	1p1	9	0.2903	18182839	0	18182839	0	7	2
chr14	510948	510967	Z-REP	antisense	1p1	2	0.0308	510957	0	510957	0	1	1
chr14	10515197	10515198	GGLTR10A_LTR	sense	1p1	15.5	0.2952	10515194	1	10515201	1	5	8.5
chr14	11769551	11769911	CR1-C	sense	1p1	3	0.0612	11769731	0	11769731	0	2	1
chr14	14934169	14934206	Soprano_LTR	sense	1p1	52.5	0.9633	14934209	5	14934215	6	15	26.5
chr15	10388220	10388705	CR1-C2	antisense	1p1	3	0.0769	10388462	0	10388462	0	0.5	2.5
chr16	133514	133675	GGERV10_LTR	sense	1p1	8	0.2051	133594	0	133594	0	5	3
chr16	602873	602883	GGLTR10D_LTR	antisense	1p1	28.8333	0.4819	602879	5	602885	3	15	5.83333
chr17	669130	669306	GGLTR10B_LTR	antisense	1p1	1	0.0286	669218	0	669218	0	0.5	0.5
chr17	669244	669296	GGLTR10A_LTR	antisense	1p1	11	0.2391	669270	0	669270	0	7.5	3.5
chr18	8136770	8136845	GGLTR3F1_LTR	sense	1p1	8	0.1509	8136817	2	8136817	0	3	3
chr19	1596256	1596715	CR1-C2	sense	1p1	1	0.025	1596485	0	1596485	0	0.5	0.5
chr2	1533143	1533204	GGLTR1	antisense	1p1	47	0.9592	1533195	6	1533200	5	17	19
chr2	4729821	4730228	CR1-C2	sense	1p1	5.5	0.1594	4730024	0	4730024	0	2.5	3
chr2	5668048	5668223	GGLTR1	antisense	1p1	25	0.6579	5668183	2	5668183	0	12	11
chr2	7786612	7786897	GGERV10_LTR	antisense	1p1	3	0.1154	7786754	0	7786754	0	1	2
chr2	9610473	9610666	CR1_F	antisense	1p1	7	0.1667	9610569	0	9610569	0	5	2
chr2	9610559	9610562	CR1-F2	antisense	1p1	10	0.2041	9610560	0	9610560	0	2	8
chr2	10956966	10956991	GGLTR3F1_LTR	sense	1p1	33	0.6	10956971	3	10956971	0	15	15
chr2	11063353	11063405	GGLTR10D_LTR	antisense	1p1	11.1667	0.1887	11063379	0	11063379	0	1	10.1667
chr2	19925009	19925487	CR1-F2	sense	1p1	4	0.1053	19925248	0	19925248	0	1	3
chr2	21117588	21117700	GGLTR10A_LTR	sense	1p1	19.5	0.4699	21117607	3	21117607	0	10	6.5
chr2	21117588	21117731	GGLTR10B_LTR	sense	1p1	11.5	0.3433	21117607	3	21117607	0	5	3.5
chr2	25775682	25775685	Soprano_LTR	sense	1p1	37.5	0.7282	25775683	0	25775683	0	22	15.5
chr2	25880572	25880579	Soprano_LTR	sense	1p1	67	0.9437	25880579	3	25880587	12	25	27
chr2	30728846	30729390	CR1-C	sense	1p1	2	0.0513	30729118	0	30729118	0	1	1
chr2	31685602	31685607	GGERV10_LTR	sense	1p1	31	0.7949	31685607	8	31685607	0	17	6
chr2	41721985	41722071	CR1_F	antisense	1p1	3.5	0.2593	41722028	0	41722028	0	1	2.5
chr2	44287716	44288415	CR1-F2	antisense	1p1	2.5	0.0685	44288065	0	44288065	0	2	0.5
chr2	44944944	44945085	GGLTR3F1_LTR	sense	1p1	8	0.1404	44945014	0	44945014	0	1	7
chr2	45134701	45134738	GGLTR3F1_LTR	sense	1p1	18	0.3673	45134719	0	45134719	0	8	10
chr2	46471990	46472119	Z-REP	antisense	1p1	2	0.05	46472054	0	46472054	0	1	1
chr2	50375577	50375679	GGLTR10B_LTR	antisense	1p1	9	0.125	50375628	0	50375628	0	4	5
chr2	58110724	58111357	GGLTR7A_LTR	antisense	1p1	7	0.3043	58111040	0	58111040	0	2	5
chr2	61308056	61308420	CR1-C2	sense	1p1	5.5	0.1692	61308238	0	61308238	0	2.5	3
chr2	64004116	64004690	CR1-F2	antisense	1p1	1.5	0.1579	64004403	0	64004403	0	1	0.5
chr2	68037917	68038075	GGERV10_LTR	sense	1p1	16	0.4848	68038001	7	68038001	0	4	5
chr2	69019834	69019851	GGLTR3F1_LTR	sense	1p1	44	0.6667	69019840	5	69019844	9	13	17
chr2	70539586	70539652	GGLTR1	antisense	1p1	20	0.4444	70539660	2	70539668	1	6	11
chr2	70945132	70945133	Soprano_LTR	sense	1p1	10.5	0.2877	70945132	0	70945132	0	9	1.5
chr2	71599535	71599664	GGLTR1	sense	1p1	8	0.1667	71599599	0	71599599	0	5	3
chr2	71712052	71712145	GGLTR10A_LTR	sense	1p1	9	0.2812	71712077	1	71712082	1	4	3
chr2	71712052	71712189	GGLTR10B_LTR	sense	1p1	2	0.0571	71712120	0	71712120	0	1	1
chr2	72732460	72732523	GGLTR3F1_LTR	antisense	1p1	20	0.3509	72732477	2	72732482	2	8	8
chr2	73776972	73777045	GGLTR3F1_LTR	sense	1p1	5	0.0926	73777008	0	73777008	0	3	2
chr2	73818565	73818726	GGLTR1	sense	1p1	7	0.1489	73818645	0	73818645	0	3	4
chr2	74243279	74243320	GGLTR3F1_LTR	antisense	1p1	27	0.6923	74243318	10	74243318	0	5	12
chr2	79179539	79179608	GGLTR3F1_LTR	antisense	1p1	14	0.2029	79179573	0	79179573	0	8	6
chr2	80582681	80582859	CR1-F2	sense	1p1	3	0.075	80582770	0	80582770	0	2.5	0.5
chr2	80582728	80582859	CR1_F	sense	1p1	4	0.0976	80582793	0	80582793	0	1.5	2.5
chr2	80612889	80612980	GGLTR3F1_LTR	antisense	1p1	18	0.3214	80612974	3	80612979	1	6	8
chr2	80627378	80627537	GGLTR10B_LTR	sense	1p1	8	0.1212	80627378	2	80627378	0	4	2
chr2	80683431	80683619	GGERV10_LTR	sense	1p1	7	0.1296	80683525	0	80683525	0	4	3
chr2	82096858	82096876	Soprano_LTR	sense	1p1	35	0.5469	82096874	8	82096878	7	8	12
chr2	87103336	87103379	Soprano_LTR	antisense	1p1	5	0.122	87103357	0	87103357	0	1	4
chr2	88690096	88690536	CR1-C	antisense	1p1	2	0.0625	88690316	0	88690316	0	1	1
chr2	94315143	94315309	Soprano_LTR	antisense	1p1	5	0.119	94315226	0	94315226	0	3	2
chr2	94670998	94671039	Soprano_LTR	antisense	1p1	22.5	0.4369	94671018	0	94671018	0	8	14.5
chr2	94805947	94805947	GGLTR3F1_LTR	antisense	1p1	23	0.5	94805940	4	94805945	2	4	13
chr2	95960836	95960840	Soprano_LTR	sense	1p1	20	0.4	95960838	0	95960838	0	9	11
chr2	98159536	98159667	GGLTR1	antisense	1p1	20.5	0.5942	98159601	0	98159601	0	10.5	10
chr2	98524963	98525500	CR1-H	sense	1p1	4	0.2222	98525231	0	98525231	0	3.5	0.5
chr2	98524983	98525500	CR1-H2	sense	1p1	4	0.2353	98525241	0	98525241	0	3.5	0.5
chr2	100625775	100625826	GGLTR3F1_LTR	sense	1p1	10	0.1724	100625774	1	100625779	1	4	4
chr2	102840895	102841253	CR1-F2	antisense	1p1	4	0.1739	102841169	2	102841169	0	1	1
chr2	103163686	103163855	GGLTR1	antisense	1p1	6	0.1765	103163768	2	103163774	1	2	1
chr2	104932505	104932512	GGLTR10B_LTR	sense	1p1	21	0.4773	104932511	2	104932511	0	12.5	6.5
chr2	104932505	104932657	GGLTR10A_LTR	sense	1p1	2	0.0625	104932581	0	104932581	0	0.5	1.5
chr2	105920178	105920198	Soprano_LTR	antisense	1p1	21.5	0.4019	105920184	3	105920184	0	8.5	10
chr2	106424103	106425048	CR1-C	antisense	1p1	1.5	0.0303	106424575	0	106424575	0	1	0.5
chr2	107174282	107174291	GGLTR3F1_LTR	sense	1p1	49	0.9608	107174288	4	107174292	7	17	21
chr2	107417567	107417723	GGLTR3F1_LTR	sense	1p1	6	0.1622	107417645	0	107417645	0	4	2
chr2	109608785	109608823	Soprano_LTR	antisense	1p1	5	0.1316	109608804	0	109608804	0	2	3
chr2	110574846	110574862	CR1-F2	antisense	1p1	25	0.641	110574854	0	110574854	0	6.5	18.5
chr2	110574821	110574938	CR1_F	antisense	1p1	7	1	110574854	1	110574859	1	2.5	2.5
chr2	115813425	115813885	CR1-C2	antisense	1p1	5	0.1923	115813684	2	115813684	0	1	2
chr2	116148598	116148800	GGLTR10B_LTR	sense	1p1	5	0.0893	116148699	0	116148699	0	2.5	2.5
chr2	116148591	116148841	GGLTR10A_LTR	sense	1p1	1	0.0185	116148716	0	116148716	0	0.5	0.5
chr2	118140626	118140682	GGLTR10D_LTR	sense	1p1	6	0.1935	118140654	0	118140654	0	5	1
chr2	119319109	119319143	Soprano_LTR	antisense	1p1	48.5	0.9604	119319134	12	119319139	1	19.5	16
chr2	120150993	120151036	GGLTR3F1_LTR	antisense	1p1	28	0.6512	120151021	3	120151021	0	14	11
chr2	122228791	122228792	Soprano_LTR	antisense	1p1	24.5	0.5052	122228791	0	122228791	0	14.5	10
chr2	122620548	122620548	Soprano_LTR	antisense	1p1	6	0.1304	122620548	1	122620553	1	2	2
chr2	123182020	123182352	GGLTR1	antisense	1p1	3	0.0811	123182186	0	123182186	0	2	1
chr2	123813130	123813288	Soprano_LTR	antisense	1p1	3	0.0577	123813209	0	123813209	0	1	2
chr2	124594302	124594340	GGLTR3F1_LTR	antisense	1p1	5	0.119	124594321	0	124594321	0	2	3
chr2	124647864	124648049	GGLTR3F1_LTR	antisense	1p1	5	0.0862	124647956	0	124647956	0	1	4
chr2	124669125	124670052	CR1-F2	antisense	1p1	2	0.087	124669588	0	124669588	0	1	1
chr2	124670275	124670311	Soprano_LTR	antisense	1p1	14	0.2917	124670293	0	124670293	0	3	11
chr2	125197340	125197416	GGLTR10C2_LTR	sense	1p1	28.3333	0.8252	125197378	0	125197378	0	14.3333	14
chr2	125197340	125197416	GGLTR10C1_LTR	sense	1p1	18.3333	0.7534	125197378	0	125197378	0	12.3333	6
chr2	125278990	125279001	GGLTR3F1_LTR	sense	1p1	25	0.4464	125278995	0	125278995	0	13	12
chr2	126245885	126245922	CR1-F2	sense	1p1	6.5	0.2889	126245903	0	126245903	0	5.5	1
chr2	126916753	126917578	CR1_F	antisense	1p1	2	0.0769	126917165	0	126917165	0	1	1
chr2	129673619	129673631	GGLTR10D_LTR	sense	1p1	34	0.7727	129673625	0	129673625	0	14	20
chr2	130671175	130671692	CR1-F2	antisense	1p1	2	0.3333	130671433	0	130671433	0	1	1
chr2	131716762	131716911	Soprano_LTR	sense	1p1	4.5	0.0874	131716836	0	131716836	0	2	2.5
chr2	132331498	132331544	CR1_F	sense	1p1	6.5	0.2653	132331521	0	132331521	0	5	1.5
chr2	132331509	132331538	CR1-F2	sense	1p1	9.5	0.4634	132331509	3	132331509	0	5	1.5
chr2	133549118	133549257	GGERV10_LTR	antisense	1p1	23	0.4792	133549180	0	133549180	2	7	14
chr2	136274656	136275157	CR1_F	antisense	1p1	1.5	0.0909	136274906	0	136274906	0	0.5	1
chr2	136274656	136275157	CR1-F2	antisense	1p1	1.5	0.0909	136274906	0	136274906	0	0.5	1
chr2	137002282	137002721	CR1_F	antisense	1p1	5	0.1471	137002333	0	137002333	2	0.5	2.5
chr2	137002328	137002721	CR1-F2	antisense	1p1	10	0.3846	137002524	0	137002524	0	6.5	3.5
chr2	137456867	137456872	GGLTR3F1_LTR	antisense	1p1	46	0.8364	137456865	6	137456869	2	23	15
chr2	138530112	138530869	CR1_F	antisense	1p1	1.5	0.2727	138530490	0	138530490	0	0.5	1
chr2	141698491	141698523	GGERV10_LTR	sense	1p1	32	0.7805	141698520	9	141698520	0	12	11
chr2	143735681	143735702	Soprano_LTR	sense	1p1	69.5	0.9858	143735691	12	143735697	9	28	20.5
chr2	143977762	143977763	GGLTR3F1_LTR	sense	1p1	20	0.8696	143977762	0	143977762	0	12	8
chr20	1541678	1541778	GGERV10_LTR	sense	1p1	20	0.4167	1541742	4	1541742	0	8	8
chr20	2239567	2239569	GGLTR3F1_LTR	antisense	1p1	39	0.7222	2239566	9	2239570	1	21	8
chr20	6898468	6898892	CR1-C	antisense	1p1	8	0.2424	6898680	0	6898680	0	2	6
chr20	7506017	7506175	GGLTR10B_LTR	antisense	1p1	8	0.5333	7506159	0	7506159	5	2	1
chr20	7506147	7506164	GGLTR10A_LTR	antisense	1p1	58	0.9831	7506154	4	7506159	5	20	29
chr20	10309286	10309341	ALVE	sense	1p1	26	0.4333	10309313	0	10309313	0	12	14
chr21	5715307	5715446	GGERV10_LTR	sense	1p1	13	0.3939	5715393	4	5715393	0	6	3
chr22	424286	424358	GGLTR3F1_LTR	antisense	1p1	17	0.3208	424322	0	424322	0	8	9
chr22	4278187	4278294	GGERV10_LTR	antisense	1p1	9	0.1915	4278292	0	4278292	3	3	3
chr23	3392301	3392329	GGLTR3F1_LTR	sense	1p1	21	0.4468	3392311	0	3392311	3	5	13
chr23	4482513	4483447	CR1_F	antisense	1p1	2	0.0444	4482980	0	4482980	0	1	1
chr23	4988901	4989019	CR1-F2	antisense	1p1	1.5	0.0476	4988960	0	4988960	0	1	0.5
chr27	2061725	2061805	Z-REP	sense	1p1	2	0.0526	2061765	0	2061765	0	1	1
chr28	168709	168717	CR1-F2	antisense	1p1	10	0.2222	168713	0	168713	0	2	8
chr3	7201659	7202116	CR1_GG	sense	1p1	2	0.0526	7201887	0	7201887	0	1	1
chr3	7201659	7202116	CR1-B2	sense	1p1	2	0.0526	7201887	0	7201887	0	1	1
chr3	7775140	7775215	GGLTR3F1_LTR	antisense	1p1	14	0.2745	7775149	2	7775149	0	8	4
chr3	12615474	12615805	CR1_GG	antisense	1p1	1.5	0.0462	12615639	0	12615639	0	1	0.5
chr3	13278090	13278192	GGERV10_LTR	sense	1p1	6	0.1395	13278141	0	13278141	0	1	5
chr3	15097953	15097962	GGLTR3F1_LTR	antisense	1p1	30	0.4348	15097962	2	15097966	3	11	14
chr3	17180039	17180140	GGLTR3F1_LTR	sense	1p1	16	0.2254	17180089	0	17180089	0	3	13
chr3	18909555	18910062	CR1-C	sense	1p1	3	0.0732	18909808	0	18909808	0	2	1
chr3	23958226	23958705	CR1-X1_3end	sense	1p1	1.5	0.0353	23958465	0	23958465	0	0.5	1
chr3	25519099	25519509	CR1-X1_3end	sense	1p1	5	0.1064	25519277	0	25519277	3	1	1
chr3	28021131	28021318	Z-REP	antisense	1p1	2	0.0317	28021224	0	28021224	0	1	1
chr3	28567671	28567819	GGLTR1	sense	1p1	9	0.1837	28567745	0	28567745	0	5	4
chr3	36507007	36507010	Soprano_LTR	antisense	1p1	44.5	0.7479	36507008	0	36507008	0	23.5	21
chr3	36954090	36954095	GGLTR10B_LTR	antisense	1p1	18.5	0.3458	36954092	0	36954092	0	9.66667	8.83333
chr3	36954090	36954113	GGLTR10C2_LTR	antisense	1p1	5	0.1429	36954101	0	36954101	0	2.16667	2.83333
chr3	36954090	36954113	GGLTR10C1_LTR	antisense	1p1	4	0.1176	36954101	0	36954101	0	1.66667	2.33333
chr3	40193629	40193982	CR1_F	sense	1p1	3	0.2	40193805	0	40193805	0	1	2
chr3	42309823	42310040	CR1_F	antisense	1p1	2	0.0435	42309931	0	42309931	0	1	1
chr3	42596928	42596949	GGLTR3F1_LTR	antisense	1p1	21	0.4038	42596935	4	42596939	1	9	7
chr3	44032340	44032731	CR1-X1_3end	sense	1p1	1.5	0.04	44032535	0	44032535	0	0.5	1
chr3	44178146	44178693	Z-REP	sense	1p1	2	0.0339	44178419	0	44178419	0	1	1
chr3	45778883	45778886	GGLTR3F1_LTR	sense	1p1	60	0.8219	45778882	3	45778886	11	19	27
chr3	48106456	48106572	GGLTR3F1_LTR	sense	1p1	4	0.1111	48106514	0	48106514	0	2	2
chr3	50442679	50442844	GGLTR10B_LTR	antisense	1p1	1	0.0303	50442761	0	50442761	0	0.5	0.5
chr3	50442843	50442844	GGLTR10A_LTR	antisense	1p1	17	0.3617	50442840	5	50442847	2	5.5	4.5
chr3	53300219	53300226	GGLTR3F1_LTR	sense	1p1	19	0.3393	53300222	0	53300222	0	8	11
chr3	53349157	53349465	GGERV10_LTR	antisense	1p1	4	0.0755	53349311	0	53349311	0	1	3
chr3	53524753	53525196	CR1-F2	sense	1p1	4.5	0.0677	53524974	0	53524974	0	2	2.5
chr3	54280572	54280613	GGERV10_LTR	antisense	1p1	9	0.1324	54280592	0	54280592	0	5	4
chr3	56987017	56987031	Soprano_LTR	sense	1p1	16.5	0.3084	56987024	0	56987024	0	14	2.5
chr3	58561922	58562065	Z-REP	sense	1p1	2	0.0328	58561993	0	58561993	0	1	1
chr3	58673949	58674111	GGERV10_LTR	antisense	1p1	31	0.6739	58674034	0	58674034	7	11	13
chr3	64860664	64860765	Soprano_LTR	antisense	1p1	17.5	0.3465	64860663	3	64860669	1	11.5	2
chr3	65302050	65302108	GGLTR3F1_LTR	antisense	1p1	51	0.9808	65302108	8	65302112	1	18	24
chr3	68975416	68975962	CR1-C2	sense	1p1	3	0.0732	68975689	0	68975689	0	2	1
chr3	70384237	70384297	ALVE	antisense	1p1	31	0.4429	70384267	0	70384267	0	14	17
chr3	72336717	72336835	Soprano_LTR	sense	1p1	14.5	0.3053	72336839	1	72336843	5	3	5.5
chr3	73405925	73405928	GGLTR10A_LTR	sense	1p1	16.5	0.2821	73405929	1	73405935	1	8.5	6
chr3	73405925	73406094	GGLTR10B_LTR	sense	1p1	2.5	0.0526	73406009	0	73406009	0	0.5	2
chr3	75010396	75010397	Soprano_LTR	antisense	1p1	23	0.3898	75010396	0	75010396	0	9	14
chr3	76066945	76067085	GGERV10_LTR	sense	1p1	13	0.2549	76066969	2	76066969	0	6	5
chr3	76707883	76708404	CR1-C2	sense	1p1	1.5	0.0423	76708143	0	76708143	0	0.5	1
chr3	78247784	78248230	CR1-F2	sense	1p1	13	0.4333	78247939	0	78247939	2	10	1
chr3	78464478	78464907	CR1-C2	sense	1p1	8.5	0.4359	78464692	0	78464692	0	4	4.5
chr3	79068960	79069362	ENS1B-LTR	sense	1p1	5.5	0.0791	79069161	4	79069161	0	0.5	1
chr3	79535033	79535042	GGLTR3F1_LTR	sense	1p1	28	0.4667	79535041	0	79535041	7	10	11
chr3	79753154	79753603	CR1-C2	sense	1p1	1.5	0.037	79753378	0	79753378	0	1	0.5
chr3	80939397	80939406	GGERV10_LTR	antisense	1p1	11	0.1667	80939401	0	80939401	0	6	5
chr3	81065225	81065233	GGLTR3F1_LTR	antisense	1p1	10	0.2273	81065229	0	81065229	0	6	4
chr3	84045572	84045628	Soprano_LTR	antisense	1p1	15	0.4167	84045578	4	84045583	1	6	4
chr3	84579932	84579934	Soprano_LTR	antisense	1p1	49.5	1	84579936	1	84579940	8	10.5	30
chr3	90792835	90792836	Soprano_LTR	sense	1p1	20	0.5556	90792835	0	90792835	0	8	12
chr3	92536870	92537403	CR1_F	antisense	1p1	5.5	0.2157	92537305	3	92537305	0	1	1.5
chr3	92537055	92537403	CR1-F2	antisense	1p1	12.5	0.3846	92537305	3	92537305	0	2	7.5
chr3	92676702	92676707	GGLTR3F1_LTR	antisense	1p1	33	0.5789	92676701	1	92676706	1	21	10
chr3	92903769	92904115	CR1_F	sense	1p1	4.5	0.0769	92904027	3	92904027	0	1	0.5
chr3	95149089	95149142	GGLTR1	antisense	1p1	41	0.7069	95149092	6	95149097	5	13	17
chr3	97041704	97042221	CR1_GG	antisense	1p1	2	0.0465	97041962	0	97041962	0	1	1
chr3	100313010	100313020	GGLTR10B_LTR	antisense	1p1	50	0.7812	100313015	0	100313015	0	28.5	21.5
chr3	100856086	100856445	CR1_F	sense	1p1	5	0.1136	100856315	3	100856315	0	1.5	0.5
chr3	100856086	100856445	CR1-F2	sense	1p1	1	0.0233	100856265	0	100856265	0	0.5	0.5
chr3	101729015	101729444	CR1-C2	antisense	1p1	4	0.0833	101729229	0	101729229	0	2.5	1.5
chr3	102889367	102889459	Soprano_LTR	sense	1p1	17	0.3091	102889387	1	102889391	3	7	6
chr3	103518222	103518438	GGERV10_LTR	antisense	1p1	10	0.2941	103518258	0	103518258	4	5	1
chr3	104758604	104759144	CR1-F2	antisense	1p1	2	0.0556	104758874	0	104758874	0	1	1
chr3	105296051	105296745	CR1_F	antisense	1p1	3	0.0577	105296398	0	105296398	0	1	2
chr3	106104610	106104903	CR1-C2	sense	1p1	1	0.0294	106104756	0	106104756	0	0.5	0.5
chr3	109570590	109571066	CR1-C2	sense	1p1	1	0.0357	109570828	0	109570828	0	0.5	0.5
chr33_NT_463451v1_random	466025	466050	GGLTR3F1_LTR	sense	1p1	10	0.2381	466037	0	466037	0	4	6
chr4	2721322	2721792	CR1-C2	antisense	1p1	1.5	0.0435	2721557	0	2721557	0	0.5	1
chr4	6501339	6501427	GGERV10_LTR	sense	1p1	12	0.2609	6501375	2	6501375	0	8	2
chr4	6748216	6748321	GGERV10_LTR	sense	1p1	16	0.3404	6748288	2	6748288	0	5	9
chr4	7358986	7359460	GGLTR3B3	antisense	1p1	3.5	0.1045	7359260	2	7359260	0	1	0.5
chr4	7358986	7359460	GGLTR3B2	antisense	1p1	3.5	0.1045	7359260	2	7359260	0	1	0.5
chr4	9842176	9842190	Soprano_LTR	antisense	1p1	42	0.6087	9842179	6	9842184	2	20	14
chr4	15217865	15217946	CR1-C	sense	1p1	1.5	0.0275	15217905	0	15217905	0	0.5	1
chr4	18794482	18794514	Soprano_LTR	antisense	1p1	24.5	0.6203	18794498	0	18794498	0	15.5	9
chr4	20751855	20751930	GGLTR1	antisense	1p1	25	0.5208	20751882	3	20751887	3	9	10
chr4	21020350	21020568	GGERV10_LTR	sense	1p1	11	0.275	21020442	4	21020442	0	4	3
chr4	21107606	21107641	GGERV20_I	antisense	1p1	13	0.2653	21107623	0	21107623	0	7	6
chr4	23446557	23446934	GGERV30_LTR	antisense	1p1	3	0.0545	23446745	0	23446745	0	2	1
chr4	24765919	24766026	Soprano_LTR	sense	1p1	18	0.3051	24765982	4	24765986	3	5	6
chr4	28395391	28395432	Soprano_LTR	sense	1p1	11.5	0.2584	28395411	0	28395411	0	3	8.5
chr4	30004028	30004042	GGLTR10B_LTR	antisense	1p1	41.5	0.5724	30004039	0	30004039	11	13.5	17
chr4	31440802	31440823	GGLTR10B_LTR	antisense	1p1	36.5	0.646	31440812	0	31440812	0	17.5	19
chr4	41043519	41043590	GGLTR10B_LTR	antisense	1p1	30.3333	0.6408	41043582	0	41043582	13	12	5.33333
chr4	42837141	42837293	Soprano_LTR	sense	1p1	12	0.8	42837163	1	42837167	5	4	2
chr4	42837141	42837293	ENS1B-LTR	sense	1p1	4	0.16	42837217	0	42837217	0	3	1
chr4	43390320	43390338	Soprano_LTR	antisense	1p1	17.5	0.3097	43390344	2	43390349	1	6.5	8
chr4	55163287	55163424	CR1_F	sense	1p1	8	0.1667	55163339	0	55163339	2	4	2
chr4	55738230	55738437	GGERV10_LTR	sense	1p1	3	0.0698	55738333	0	55738333	0	2	1
chr4	59597525	59597525	GGLTR10A_LTR	sense	1p1	24.5	0.7101	59597525	5	59597531	1	9.5	9
chr4	59597525	59597638	GGLTR10B_LTR	sense	1p1	9.5	0.4419	59597525	5	59597525	0	1.5	3
chr4	60732897	60733109	GGERV10_LTR	sense	1p1	8	0.1569	60733003	0	60733003	0	7	1
chr4	61950056	61950167	Soprano_LTR	antisense	1p1	8.5	0.1619	61950176	1	61950182	2	2.5	3
chr4	62680047	62680156	ALVE	sense	1p1	6	0.1277	62680101	0	62680101	0	2	4
chr4	63968758	63968766	GGLTR3F1_LTR	antisense	1p1	33	0.6471	63968764	4	63968769	1	15	13
chr4	63990772	63990875	GGLTR3F1_LTR	sense	1p1	14	0.2029	63990789	3	63990793	2	5	4
chr4	64431727	64431739	Soprano_LTR	antisense	1p1	59.5	0.9835	64431732	3	64431737	16	15.5	25
chr4	66452773	66452778	GGERV10_LTR	sense	1p1	10	0.2041	66452775	0	66452775	0	5	5
chr4	71176891	71176956	Soprano_LTR	antisense	1p1	9	0.1957	71176923	0	71176923	0	5	4
chr4	71178021	71178127	GGERV10_LTR	antisense	1p1	11	0.22	71178121	0	71178121	3	4	4
chr4	71308273	71308403	GGLTR10B_LTR	sense	1p1	7.5	0.12	71308394	2	71308394	0	2	3.5
chr4	72442964	72443021	GGLTR3F1_LTR	sense	1p1	8	0.1455	72442992	0	72442992	0	5	3
chr4	72468926	72468940	Soprano_LTR	sense	1p1	51.8333	0.6927	72468936	2	72468936	0	24	25.8333
chr4	73211232	73211338	Soprano_LTR	sense	1p1	13	0.325	73211284	0	73211284	9	3	1
chr4	74359255	74359595	CR1_GG	antisense	1p1	1	0.0333	74359425	0	74359425	0	0.5	0.5
chr4	74359255	74359595	CR1-B2	antisense	1p1	1	0.0333	74359425	0	74359425	0	0.5	0.5
chr4	75031533	75031659	GGERV10_LTR	sense	1p1	14	0.4	75031596	0	75031596	0	5	9
chr4	76266075	76266083	Soprano_LTR	antisense	1p1	31.5	0.7412	76266078	10	76266078	0	9.5	12
chr4	79870828	79870859	GGLTR10B_LTR	sense	1p1	18.5	0.3394	79870843	0	79870843	0	9	9.5
chr4	80569901	80570037	GGERV10_LTR	antisense	1p1	15	0.2679	80569988	0	80569988	2	7	6
chr4	82824539	82824935	CR1-F2	antisense	1p1	11	0.4074	82824737	0	82824737	0	3	8
chr4	84523835	84524177	CR1_F	sense	1p1	12.5	0.5319	84524006	0	84524006	0	5	7.5
chr4	84538704	84539028	CR1_GG	sense	1p1	13.5	0.3253	84538933	2	84538933	0	6.5	5
chr4	84538666	84539039	CR1-B2	sense	1p1	5.5	0.1642	84538933	2	84538933	0	1.5	2
chr4	87248889	87249115	GGLTR10B_LTR	antisense	1p1	7.5	0.3061	87249002	0	87249002	0	4.5	3
chr4	87249028	87249115	GGLTR10A_LTR	antisense	1p1	47.5	1	87249071	0	87249071	0	21.5	26
chr4	88559056	88559164	GGERV10_LTR	sense	1p1	11	0.3793	88559110	0	88559110	0	6	5
chr5	2686217	2686476	GGERV10_LTR	antisense	1p1	21	0.4884	2686341	0	2686341	5	4	12
chr5	4355793	4355823	GGLTR10B_LTR	sense	1p1	8	0.1356	4355808	0	4355808	0	4	4
chr5	6450453	6450479	CR1_F	antisense	1p1	11.5	0.4035	6450466	0	6450466	0	4	7.5
chr5	12327487	12327988	CR1_GG	sense	1p1	3	0.4286	12327737	0	12327737	0	2	1
chr5	17050287	17050731	CR1-C2	sense	1p1	1	0.027	17050509	0	17050509	0	0.5	0.5
chr5	21738281	21738369	Soprano_LTR	sense	1p1	26.5	1	21738286	3	21738290	8	11	4.5
chr5	22366488	22366528	GGLTR3F1_LTR	sense	1p1	7	0.1321	22366508	0	22366508	0	4	3
chr5	26065060	26065125	GGERV10_LTR	antisense	1p1	31	0.6327	26065083	0	26065083	5	11	15
chr5	34472386	34472395	GGLTR3F1_LTR	sense	1p1	44	0.5946	34472394	0	34472394	4	18	22
chr5	41176619	41176639	GGLTR3F1_LTR	sense	1p1	23	0.3966	41176620	0	41176620	9	10	4
chr5	41233005	41233056	GGLTR10A_LTR	antisense	1p1	9	0.1525	41233030	0	41233030	0	7	2
chr5	41232863	41233056	GGLTR10B_LTR	antisense	1p1	2	0.0417	41232959	0	41232959	0	1	1
chr5	43651595	43651622	GGLTR3F1_LTR	sense	1p1	26	0.5417	43651592	1	43651596	3	13	9
chr5	49062891	49062892	GGLTR3F1_LTR	sense	1p1	53	0.9815	49062885	5	49062891	5	26	17
chr5	55772281	55772285	GGLTR10A_LTR	antisense	1p1	10.5	0.2165	55772283	0	55772283	0	2	8.5
chr5	58312521	58312682	GGERV10_LTR	antisense	1p1	3	0.0789	58312601	0	58312601	0	2	1
chr5	59815786	59815839	GGLTR3F1_LTR	sense	1p1	31	0.7949	59815812	0	59815812	0	17	14
chr6	1129644	1129675	CR1_F	antisense	1p1	14	0.3684	1129659	0	1129659	0	7.5	6.5
chr6	1129617	1129675	CR1-F2	antisense	1p1	4	0.1905	1129673	0	1129673	2	0.5	1.5
chr6	2308026	2308808	CR1-F2	antisense	1p1	2	0.1176	2308417	0	2308417	0	1	1
chr6	2556087	2556503	CR1-C2	sense	1p1	4	0.1176	2556295	0	2556295	0	2	2
chr6	2556087	2556503	CR1-C	sense	1p1	4	0.1176	2556295	0	2556295	0	2	2
chr6	3951382	3951751	CR1_F	sense	1p1	2.5	0.0704	3951566	0	3951566	0	0.5	2
chr6	4918530	4918986	CR1-C2	sense	1p1	3.5	0.1795	4918622	2	4918622	0	1	0.5
chr6	13394941	13395125	CR1_F	antisense	1p1	2	0.0312	13395033	0	13395033	0	1	1
chr6	18201778	18201800	GGLTR3F1_LTR	antisense	1p1	21	0.4038	18201781	4	18201785	1	7	9
chr6	25714908	25714912	GGLTR10B_LTR	sense	1p1	30.5	0.6559	25714910	0	25714910	0	19	11.5
chr6	28020225	28020403	GGERV10_LTR	antisense	1p1	12	0.1967	28020317	0	28020317	3	3	6
chr6	28113759	28113903	GGERV10_LTR	sense	1p1	7	0.175	28113831	0	28113831	0	5	2
chr6	30505781	30506574	CR1_F	sense	1p1	2	0.0417	30506177	0	30506177	0	1	1
chr6	32758486	32758489	GGLTR3F1_LTR	sense	1p1	21	0.5385	32758490	1	32758494	4	3	13
chr6	33153425	33153438	ALVE	antisense	1p1	19	0.38	33153431	0	33153431	0	11	8
chr7	1777592	1777664	GGLTR1	sense	1p1	9	0.1667	1777628	0	1777628	0	3	6
chr7	2540042	2540113	GGLTR10B_LTR	antisense	1p1	11.8333	0.2158	2540077	0	2540077	0	4.5	7.33333
chr7	9053000	9053169	GGERV10_LTR	antisense	1p1	12	0.2449	9053084	0	9053084	0	6	6
chr7	9258032	9258795	Kronos_I	sense	1p1	1.83333	0.01	9258413	0	9258413	0	1.33333	0.5
chr7	9258032	9258795	GGERVL-C	sense	1p1	0.833333	0.0046	9258413	0	9258413	0	0.333333	0.5
chr7	14499000	14499073	GGLTR1	sense	1p1	26	0.7647	14499080	2	14499086	8	14	2
chr7	18294512	18294545	GGLTR10C2_LTR	sense	1p1	2.33333	0.0493	18294528	0	18294528	0	1.16667	1.16667
chr7	18294512	18294543	GGLTR10B_LTR	sense	1p1	10.3333	0.1902	18294527	0	18294527	0	3.16667	7.16667
chr7	18294512	18294545	GGLTR10C1_LTR	sense	1p1	1.33333	0.0288	18294528	0	18294528	0	0.666667	0.666667
chr7	21164598	21164930	CR1-F2	sense	1p1	2.5	0.0515	21164764	0	21164764	0	2	0.5
chr7	21164598	21164930	CR1_F	sense	1p1	1.5	0.0316	21164764	0	21164764	0	1	0.5
chr7	26650650	26651071	CR1-C	sense	1p1	7	0.1489	26650930	1	26650931	3	1	2
chr7	32117608	32117718	GGERV10_LTR	sense	1p1	37	0.6066	32117666	16	32117666	0	10	11
chr8	1967116	1967127	GGLTR3F1_LTR	antisense	1p1	28.5	0.4419	1967121	0	1967121	0	13	15.5
chr8	8660695	8661158	ENS1B-LTR	sense	1p1	13	0.3514	8660974	4	8660974	0	1	8
chr8	14335268	14335377	GGLTR1	antisense	1p1	7	0.1373	14335322	0	14335322	0	5	2
chr9	6144413	6144929	CR1-C	antisense	1p1	1.5	0.0256	6144671	0	6144671	0	1	0.5
chr9	8296801	8296935	GGERV10_LTR	antisense	1p1	32	0.7442	8296875	0	8296875	5	15	12
chr9	10847750	10847775	GGLTR3F1_LTR	antisense	1p1	20	0.3279	10847756	4	10847760	1	7	8
chr9	20683186	20683207	GGLTR1	antisense	1p1	7	0.1228	20683196	0	20683196	0	2	5
chr9	21133966	21133968	GGLTR3F1_LTR	sense	1p1	13	0.2131	21133967	0	21133967	0	5	8
chr9	21368168	21368267	GGLTR3F1_LTR	sense	1p1	14.5	0.2762	21368224	1	21368229	1	7.5	5
chrLGE64	804643	804923	Z-REP	antisense	1p1	2	0.0488	804783	0	804783	0	1	1
chrUn_NT_464867v1	13997	14165	CR1-C2	antisense	1p1	1	0.0077	14081	0	14081	0	0.5	0.5
chrUn_NT_464867v1	13997	14165	CR1-C	antisense	1p1	1	0.0077	14081	0	14081	0	0.5	0.5
chrUn_NT_465111v1	7306	7613	GGLTR3F1_LTR	antisense	1p1	3	0.1364	7459	0	7459	0	2	1
chrUn_NT_468278v1	9869	9967	Soprano_LTR	antisense	1p1	1.5	0.0173	9918	0	9918	0	0.5	1
chrUn_NT_469308v1	7028	7136	Soprano_LTR	antisense	1p1	4	0.1143	7082	0	7082	0	3	1
chrZ	3601226	3601228	GGLTR3F1_LTR	antisense	1p1	70	0.9589	3601234	5	3601238	12	28	25
chrZ	5575699	5576412	CR1_F	antisense	1p1	1.5	0.0492	5576055	0	5576055	0	1	0.5
chrZ	17591875	17591885	Soprano_LTR	antisense	1p1	32	0.9697	17591873	8	17591877	5	13	6
chrZ	17629047	17629278	CR1_F	antisense	1p1	2	0.0541	17629162	0	17629162	0	1	1
chrZ	27021823	27021857	GGLTR3F1_LTR	antisense	1p1	39	0.9286	27021849	4	27021854	1	10	24
chrZ	30009777	30010271	Soprano_LTR	sense	1p1	8	0.25	30010024	0	30010024	0	5	3
chrZ	31126280	31126359	Soprano_LTR	sense	1p1	40	0.9302	31126288	2	31126293	11	17	10
chrZ	37016450	37016585	GGERV10_LTR	sense	1p1	35	0.7778	37016532	8	37016532	0	16	11
chrZ	38212849	38212863	GGLTR3F1_LTR	sense	1p1	66	0.9851	38212856	4	38212861	11	25	26
chrZ	43069865	43070020	GGERV20_I	sense	1p1	5	0.1471	43069942	0	43069942	0	3	2
chrZ	44246412	44246803	CR1_F	antisense	1p1	1.5	0.0476	44246607	0	44246607	0	0.5	1
chrZ	44246412	44246803	CR1-F2	antisense	1p1	1.5	0.0476	44246607	0	44246607	0	0.5	1
chrZ	51049391	51049426	GGLTR10B_LTR	sense	1p1	27.5	0.4867	51049408	0	51049408	0	9	18.5
chrZ	51782274	51782439	GGERV30_LTR	sense	1p1	2	0.0435	51782356	0	51782356	0	1	1
chrZ	52169103	52169147	GGERV10_LTR	antisense	1p1	29	0.58	52169113	0	52169113	4	9	16
chrZ	52169110	52169114	GGERV20_I	antisense	1p1	3	0.0909	52169112	0	52169112	0	1	2
chrZ	61424240	61424253	Soprano_LTR	antisense	1p1	43	0.6825	61424250	0	61424250	7	19	17
chrZ	61563707	61563708	GGLTR3F1_LTR	sense	1p1	31	0.5	61563703	1	61563707	1	8	21
chrZ	61746945	61746966	GGLTR1	antisense	1p1	12	0.2791	61746955	0	61746955	0	6	6
chrZ	66986140	66986141	GGLTR3F1_LTR	sense	1p1	66.5	0.9852	66986140	4	66986144	3	30.5	29
chrZ	69918056	69918065	Soprano_LTR	antisense	1p1	23.5	0.4747	69918059	3	69918065	1	6.5	13
chrZ	77331379	77332233	Z-REP	antisense	1p1	6	0.1111	77331806	0	77331806	0	2	4
chrZ	80121765	80121849	GGLTR10B_LTR	antisense	1p1	5.5	0.3548	80121807	0	80121807	0	4.5	1
chrZ	80121849	80121859	GGLTR10A_LTR	antisense	1p1	31.5	0.863	80121854	0	80121854	0	15.5	16
chrZ	80827872	80828383	GGLTR7A_LTR	antisense	1p1	4	0.0526	80828127	0	80828127	0	3	1

## Sheet: (F)White Leghorn piRNA clusters
(F) Coordinates of 1,633 piRNA producing loci (galGal5, 0-based BED format)
Chromosome	Chromosome Start	Chromosome End	Name	Conserved vs Diverged
chr1	4050002	4108980	Cluster1	conserved
chr2	48365001	48375996	Cluster2	conserved
chr1	2824048	2860846	Cluster3	conserved
chrZ	60811009	60920949	Cluster4	conserved
chrUn_NT_464125v1	53014	112875	Cluster5	conserved
chrZ	53251154	53289944	Cluster6	conserved
chr1_NT_456106v1_random	177	35349	Cluster7	conserved
chr20	2063388	2111976	Cluster8	conserved
chr12	2271165	2315996	Cluster9	conserved
chr1	1631124	1662879	Cluster10	conserved
chr2	7070005	7082710	Cluster11	conserved
chr1	67146087	67164371	Cluster12	conserved
chr2	48577144	48684981	Cluster13	conserved
chr9	3373123	3416846	Cluster14	conserved
chrZ	73402104	73538960	Cluster15	conserved
chr2	46040034	46053815	Cluster16	conserved
chr1	67310001	67372998	Cluster17	conserved
chr1	88556005	88559494	Cluster18	conserved
chrUn_NT_464719v1	126	22975	Cluster19	conserved
chr1	2037010	2063746	Cluster20	conserved
chr1	114226476	114261997	Cluster21	conserved
chr14	10209054	10221892	Cluster22	conserved
chr1	1847055	1963990	Cluster23	conserved
chrZ	65302007	65356979	Cluster24	conserved
chrZ	67937376	68103997	Cluster25	conserved
chr4	24541174	24602934	Cluster26	conserved
chr2	45794036	45807317	Cluster27	conserved
chr1	187128086	187142999	Cluster28	conserved
chr5	56939089	57035998	Cluster29	conserved
chr1	90482000	90484910	Cluster30	conserved
chr9	8820280	8823902	Cluster31	conserved
chr2	80593796	80602864	Cluster32	conserved
chr17	527005	704971	Cluster33	conserved
chrZ	56168174	56179679	Cluster34	conserved
chr2	65187003	65194935	Cluster35	conserved
chr1	113325173	113369710	Cluster36	conserved
chr1_NT_456179v1_random	149	20300	Cluster37	conserved
chr14	11487030	11495954	Cluster38	conserved
chr1	122716203	122741997	Cluster39	conserved
chr22	8054	30923	Cluster40	conserved
chr12_NT_462054v1_random	295	19857	Cluster41	conserved
chr1	116000000	116017861	Cluster42	conserved
chrZ	66128058	66147982	Cluster43	conserved
chr1	115502616	115527881	Cluster44	conserved
chr2	45283005	45288981	Cluster45	conserved
chr1_NT_456317v1_random	81	14286	Cluster46	conserved
chr1	89821271	89825999	Cluster47	conserved
chr7	9256005	9261972	Cluster48	conserved
chr1	124383131	124410996	Cluster49	conserved
chr1	136365021	136422967	Cluster50	conserved
chr2	125335030	125337990	Cluster51	conserved
chr1	65539007	65545998	Cluster52	conserved
chr2	44138010	44142664	Cluster53	conserved
chr1	194824229	194867890	Cluster54	conserved
chr12	3237011	3278973	Cluster55	conserved
chr1_NT_456426v1_random	148	11976	Cluster56	conserved
chr2	47665051	47671997	Cluster57	conserved
chrZ	70785239	70791976	Cluster58	conserved
chr12	1193028	1263991	Cluster59	conserved
chrZ	34290009	34342882	Cluster60	conserved
chr1	65890074	65899987	Cluster61	conserved
chr1	139960037	140014999	Cluster62	conserved
chr1	95629004	95637928	Cluster63	conserved
chrZ	7712080	7719999	Cluster64	conserved
chr1	65777079	65783998	Cluster65	conserved
chrUn_NT_465412v1	52	18616	Cluster66	conserved
chr1	59237034	59262695	Cluster67	conserved
chr1_NT_456108v1_random	2001	28990	Cluster68	conserved
chrZ	14688047	14707902	Cluster69	conserved
chr19	4769001	4800998	Cluster70	conserved
chrUn_NT_465778v1	1009	17231	Cluster71	conserved
chr12	2701057	2732999	Cluster72	conserved
chr2	44056115	44058470	Cluster73	conserved
chr20	4504023	4519976	Cluster74	conserved
chr1	113984000	113998997	Cluster75	conserved
chr7	10742036	10745935	Cluster76	conserved
chr1	63795012	63799997	Cluster77	conserved
chr1	120864027	120874999	Cluster78	conserved
chr28	48014	81998	Cluster79	conserved
chr2	45240009	45253853	Cluster80	conserved
chr9	6899036	6906570	Cluster81	conserved
chrUn_NT_464128v1	27033	50963	Cluster82	conserved
chr1	123446027	123460666	Cluster83	conserved
chr2	46326056	46330888	Cluster84	conserved
chrUn_NT_466362v1	1000	15439	Cluster85	conserved
chr5	56838000	56860664	Cluster86	conserved
chrZ_NT_463637v1_random	50	19936	Cluster87	conserved
chr2_NT_458026v1_random	3082	13304	Cluster88	conserved
chr1_NT_456142v1_random	2001	20996	Cluster89	conserved
chr1	117491045	117499964	Cluster90	conserved
chr1	115837000	115850993	Cluster91	conserved
chr5	53857002	53881995	Cluster92	conserved
chr1_NT_456122v1_random	25	27999	Cluster93	conserved
chr1_NT_456154v1_random	2024	22999	Cluster94	conserved
chr4	55083000	55085849	Cluster95	conserved
chr4	14263592	14267934	Cluster96	conserved
chr12_NT_462049v1_random	156	24999	Cluster97	conserved
chr20	3236007	3253855	Cluster98	conserved
chrUn_NT_464414v1	37	27667	Cluster99	conserved
chr8	8073056	8117999	Cluster100	conserved
chr4	89104006	89111867	Cluster101	conserved
chr1_NT_456127v1_random	17	27322	Cluster102	conserved
chrZ	58872710	58879662	Cluster103	conserved
chr1	121635490	121647992	Cluster104	conserved
chr2	56296001	56329938	Cluster105	conserved
chr18	1868068	1953989	Cluster106	conserved
chr1	122260004	122265977	Cluster107	conserved
chrUn_NT_465645v1	28	17628	Cluster108	conserved
chr1_NT_456281v1_random	70	15491	Cluster109	conserved
chr33_NT_463459v1_random	21034	54759	Cluster110	conserved
chr2	44226001	44228983	Cluster111	conserved
chr2	44411024	44415691	Cluster112	conserved
chr2	45708003	45714992	Cluster113	conserved
chr1_NT_456549v1_random	1005	10162	Cluster114	conserved
chr12	49056	112999	Cluster115	conserved
chr2	485020	493992	Cluster116	conserved
chrZ	34393003	34418993	Cluster117	conserved
chr10	505169	545986	Cluster118	conserved
chr1	115604003	115611999	Cluster119	conserved
chr14	11841511	11843811	Cluster120	conserved
chr20	5664015	5701993	Cluster121	conserved
chr1	117433021	117444803	Cluster122	conserved
chr1_NT_456802v1_random	54	7875	Cluster123	conserved
chrUn_NT_465144v1	2001	8883	Cluster124	conserved
chrZ	60973019	60990970	Cluster125	conserved
chr3	102140018	102199973	Cluster126	conserved
chr2	44982029	44987549	Cluster127	conserved
chr1_NT_456786v1_random	39	8054	Cluster128	conserved
chr2	40851075	40855950	Cluster129	conserved
chr1	177233005	177257998	Cluster130	conserved
chr1	126119042	126124744	Cluster131	conserved
chr2	47246041	47251949	Cluster132	conserved
chr1	113811000	113822992	Cluster133	conserved
chr1	57075061	57078984	Cluster134	conserved
chr22	4564022	4582998	Cluster135	conserved
chr1_NT_456132v1_random	88	22999	Cluster136	conserved
chrUn_NT_466322v1	138	15589	Cluster137	conserved
chrZ	67211011	67269990	Cluster138	conserved
chr2	57898097	57951980	Cluster139	conserved
chr1	171960178	171972996	Cluster140	conserved
chr1_NT_456162v1_random	83	22422	Cluster141	conserved
chr26	5266067	5279877	Cluster142	conserved
chr1_NT_456448v1_random	7148	11835	Cluster143	conserved
chr1	116835526	116847294	Cluster144	conserved
chr1_NT_456181v1_random	18	15995	Cluster145	conserved
chrZ	62114417	62130994	Cluster146	conserved
chr2	84499010	84501952	Cluster147	conserved
chrZ	56452016	56455999	Cluster148	conserved
chr12	2844226	2868674	Cluster149	conserved
chr1_NT_456541v1_random	163	9953	Cluster150	conserved
chr1_NT_456158v1_random	326	11991	Cluster151	conserved
chr24_NT_463148v1_random	23085	58743	Cluster152	conserved
chrUn_NT_467809v1	61	11999	Cluster154	conserved
chr1	57226184	57228983	Cluster155	conserved
chr1_NT_456119v1_random	322	26950	Cluster156	conserved
chr2	45417011	45419800	Cluster157	conserved
chrZ	65238193	65241999	Cluster158	conserved
chrZ	55707317	55711912	Cluster159	conserved
chrUn_NT_466045v1	456	15874	Cluster160	conserved
chr11_NT_461881v1_random	115	36982	Cluster161	conserved
chr2	45310003	45312993	Cluster162	conserved
chr1_NT_456141v1_random	50	14937	Cluster163	conserved
chr12_NT_462050v1_random	19	20959	Cluster164	conserved
chr5_NT_460456v1_random	18	13999	Cluster165	conserved
chrUn_NT_466220v1	1270	12999	Cluster166	conserved
chr1_NT_456199v1_random	655	12998	Cluster167	conserved
chr1	111367005	111378816	Cluster168	conserved
chr2	129595002	129616999	Cluster169	conserved
chrZ	32229000	32247953	Cluster170	conserved
chr1	192831001	192874951	Cluster171	conserved
chr11	2719045	2735979	Cluster172	conserved
chrUn_NT_464202v1	8	27973	Cluster173	conserved
chrZ	78484005	78500999	Cluster174	conserved
chr9	7781029	7783993	Cluster175	conserved
chrUn_NT_466361v1	278	11999	Cluster176	conserved
chrUn_NT_471302v1	2	7759	Cluster177	conserved
chr1_NT_456121v1_random	10000	27877	Cluster178	conserved
chr8_NT_461342v1_random	1010	18838	Cluster179	conserved
chr1_NT_456320v1_random	6003	14344	Cluster180	conserved
chr8_NT_461350v1_random	58	17614	Cluster181	conserved
chr20_NT_462795v1_random	16003	35997	Cluster182	conserved
chr1_NT_456143v1_random	8002	24479	Cluster183	conserved
chr3	110183041	110186981	Cluster184	conserved
chr18	66024	88964	Cluster185	conserved
chrUn_NT_464947v1	4	15961	Cluster186	conserved
chr20	2334375	2337993	Cluster187	conserved
chrZ	64297518	64306999	Cluster188	conserved
chr1	62513010	62535996	Cluster189	conserved
chr1	122999010	123013703	Cluster190	conserved
chr1	54783328	54798523	Cluster191	conserved
chr2	67867140	67885952	Cluster192	conserved
chr1_NT_456107v1_random	4004	24994	Cluster193	conserved
chr2	111792033	111795975	Cluster194	conserved
chrZ	80107008	80119997	Cluster195	conserved
chr1	155044061	155059976	Cluster196	conserved
chr8_NT_461344v1_random	118	17997	Cluster197	conserved
chr3	40176255	40179938	Cluster198	conserved
chrZ	64516000	64520971	Cluster199	conserved
chrZ_NT_463759v1_random	2000	15726	Cluster200	conserved
chr2_NT_457944v1_random	2	17924	Cluster201	conserved
chrZ	81527395	81533469	Cluster202	conserved
chr22	2809000	2823987	Cluster203	conserved
chrZ	67792000	67884997	Cluster204	conserved
chr20_NT_462870v1_random	5248	6958	Cluster205	conserved
chr2	67434372	67438998	Cluster206	conserved
chr14	13660008	13693995	Cluster207	conserved
chr2_NT_457876v1_random	1000	42991	Cluster208	conserved
chr1	68946346	68949961	Cluster209	conserved
chr1	84156051	84160484	Cluster210	conserved
chr2	44537003	44541999	Cluster211	conserved
chr3	63754003	63777992	Cluster212	conserved
chr8_NT_461332v1_random	104	23788	Cluster213	conserved
chr4	43440000	43443520	Cluster214	conserved
chrUn_NT_470686v1	31	8428	Cluster215	conserved
chr8_NT_461355v1_random	15	14912	Cluster216	conserved
chr4	14404052	14405912	Cluster217	conserved
chr2	81100006	81111872	Cluster218	conserved
chr1_NT_456182v1_random	4	19912	Cluster219	conserved
chr3	72929153	72935700	Cluster220	conserved
chrUn_NT_465061v1	12052	18974	Cluster221	conserved
chr2	40779025	40796996	Cluster222	conserved
chr1_NT_457122v1_random	50	5969	Cluster223	conserved
chr1_NT_456102v1_random	37	31966	Cluster224	conserved
chrZ	66915008	66921985	Cluster225	conserved
chr27	28002	68945	Cluster226	conserved
chr1	67688064	67690972	Cluster227	conserved
chrW_NT_463486v1_random	7008	30996	Cluster228	conserved
chr12	5112005	5127998	Cluster229	conserved
chr2	46633207	46635997	Cluster230	conserved
chr1_NT_456661v1_random	117	8999	Cluster231	conserved
chr1_NT_456248v1_random	0	8987	Cluster232	conserved
chr25	2306015	2314971	Cluster233	conserved
chr1	98195033	98198951	Cluster234	conserved
chr11_NT_461883v1_random	3013	19994	Cluster235	conserved
chr14_NT_462358v1_random	92	21952	Cluster236	conserved
chrZ_NT_463877v1_random	39	8998	Cluster237	conserved
chr8_NT_461333v1_random	34	22970	Cluster238	conserved
chr1_NT_456342v1_random	29	6947	Cluster239	conserved
chrZ_NT_463624v1_random	9010	21989	Cluster240	conserved
chr20_NT_462802v1_random	7078	10996	Cluster241	conserved
chr21	5884007	5906992	Cluster242	conserved
chr2_NT_457912v1_random	39	21998	Cluster243	conserved
chr1	104846325	104869970	Cluster244	conserved
chr2	47548002	47551992	Cluster245	conserved
chr33_NT_463452v1_random	76	12991	Cluster246	conserved
chr22_NT_463013v1_random	10113	14999	Cluster247	conserved
chr19	2414284	2417850	Cluster248	conserved
chr1	153467020	153470982	Cluster249	conserved
chr14_NT_462359v1_random	201	21704	Cluster250	conserved
chrUn_NT_464171v1	31001	39995	Cluster251	conserved
chr27_NT_463319v1_random	1000	23994	Cluster252	conserved
chr3	63169002	63181989	Cluster253	conserved
chr4_NT_459810v1_random	1162	23954	Cluster254	conserved
chr22_NT_463005v1_random	9058	23999	Cluster255	conserved
chrZ	66509013	66539896	Cluster256	conserved
chr1_NT_456136v1_random	1	9783	Cluster257	conserved
chrUn_NT_474228v1	26	4887	Cluster258	conserved
chr1_NT_456361v1_random	27	8999	Cluster259	conserved
chr1_NT_456164v1_random	93	18991	Cluster260	conserved
chr2	63639022	63642999	Cluster261	conserved
chr3	41903003	41951767	Cluster262	conserved
chr17_NT_462573v1_random	9005	15959	Cluster263	conserved
chr1	57323018	57325974	Cluster264	conserved
chr1_NT_456279v1_random	87	12970	Cluster265	conserved
chr11_NT_461888v1_random	3000	17739	Cluster266	conserved
chr9	8192000	8193807	Cluster267	conserved
chr13	7142164	7148976	Cluster268	conserved
chr2	49469257	49471613	Cluster269	conserved
chr12_NT_462053v1_random	0	19997	Cluster270	conserved
chr11	802010	820999	Cluster271	conserved
chr1	87591013	87600985	Cluster272	conserved
chr10_NT_461745v1_random	3298	11926	Cluster273	conserved
chr22_NT_463017v1_random	1002	11795	Cluster274	conserved
chrUn_NT_467200v1	4001	13534	Cluster275	conserved
chr8_NT_461330v1_random	0	23931	Cluster276	conserved
chrUn_NT_465183v1	2000	19274	Cluster277	conserved
chr1	169119050	169122988	Cluster278	diverged
chr1	87366017	87380997	Cluster279	conserved
chr8_NT_461328v1_random	3034	14883	Cluster280	conserved
chr1	69707001	69709853	Cluster281	conserved
chr14_NT_462351v1_random	2006	31998	Cluster282	conserved
chr5	5679010	5719978	Cluster283	conserved
chrUn_NT_474392v1	16	4732	Cluster284	conserved
chrZ	61089077	61093987	Cluster285	conserved
chr1_NT_456349v1_random	2001	13700	Cluster286	conserved
chr1	182997003	183002974	Cluster287	conserved
chr8_NT_461363v1_random	6000	14994	Cluster288	conserved
chrZ	8403084	8486935	Cluster289	conserved
chr1	174823115	174825971	Cluster290	conserved
chr1	195752000	195765999	Cluster291	conserved
chr8_NT_461340v1_random	1002	16811	Cluster292	conserved
chrUn_NT_464564v1	3131	6986	Cluster293	conserved
chr28	2036057	2040922	Cluster294	conserved
chr2	44924447	44926490	Cluster295	conserved
chr12_NT_462077v1_random	6021	9893	Cluster296	conserved
chr1_NT_456400v1_random	6000	11999	Cluster297	conserved
chr4	11536471	11537803	Cluster298	conserved
chr8_NT_461329v1_random	15000	25994	Cluster299	conserved
chr1_NT_456567v1_random	228	9957	Cluster300	conserved
chrZ	65421072	65430985	Cluster301	conserved
chr4	13442013	13444878	Cluster302	conserved
chr14_NT_462357v1_random	27	22916	Cluster303	conserved
chrUn_NT_471207v1	2028	4997	Cluster304	conserved
chr2_NT_457885v1_random	348	25999	Cluster305	conserved
chr2	47512001	47520965	Cluster306	conserved
chr2	68036058	68053783	Cluster307	conserved
chr20	3111009	3112926	Cluster308	conserved
chr1	59772215	59784954	Cluster309	conserved
chr1_NT_456804v1_random	1020	5184	Cluster310	conserved
chr3	959102	961604	Cluster311	conserved
chr1_NT_457220v1_random	0	5219	Cluster312	conserved
chrZ	73162064	73172988	Cluster313	conserved
chr16	587001	590999	Cluster314	conserved
chr1	185523050	185536999	Cluster315	conserved
chr20	835000	837998	Cluster316	conserved
chrUn_NT_477337v1	44	2505	Cluster317	conserved
chr1_NT_456232v1_random	8000	17364	Cluster318	conserved
chr8_NT_461357v1_random	1011	16795	Cluster319	conserved
chr13	2964005	2966992	Cluster320	conserved
chr19	4183012	4189968	Cluster321	conserved
chr3_NT_459125v1_random	1	9992	Cluster322	conserved
chr1	67408006	67410972	Cluster323	conserved
chr1	186767001	186769984	Cluster324	conserved
chr1_NT_456513v1_random	0	7999	Cluster325	conserved
chr1	20273001	20278940	Cluster326	conserved
chr8_NT_461378v1_random	3030	11998	Cluster327	conserved
chrZ	53853049	53855989	Cluster328	conserved
chr1	140068096	140095993	Cluster329	conserved
chr8	9703004	9707933	Cluster330	conserved
chr3_NT_459028v1_random	3007	21999	Cluster331	conserved
chr4_NT_459817v1_random	2000	17990	Cluster332	conserved
chrZ	68464029	68470996	Cluster333	conserved
chr1	69585012	69586982	Cluster334	conserved
chr1	3881008	3883999	Cluster335	conserved
chr28	657000	661985	Cluster336	conserved
chr2	86057199	86059980	Cluster337	conserved
chr8_NT_461354v1_random	8010	16976	Cluster338	conserved
chr8_NT_461369v1_random	42	13958	Cluster339	diverged
chr1_NT_457294v1_random	17	4680	Cluster340	conserved
chr23	33097	36976	Cluster341	conserved
chr7	29920002	29921347	Cluster342	conserved
chr1_NT_456265v1_random	1000	13996	Cluster343	conserved
chrUn_NT_464430v1	5006	11946	Cluster344	conserved
chr1	186711046	186712992	Cluster345	conserved
chr2	76540003	76547753	Cluster346	conserved
chrZ	52853002	52887998	Cluster347	conserved
chr20	4172003	4175971	Cluster348	conserved
chr4	30892056	30902882	Cluster349	conserved
chr2	46173009	46174959	Cluster350	conserved
chr2	41791062	41794919	Cluster351	conserved
chr13	3032056	3034996	Cluster352	conserved
chrZ	66326416	66330996	Cluster353	conserved
chr8_NT_461385v1_random	2002	11661	Cluster354	conserved
chr12	11363024	11366997	Cluster355	conserved
chr1	87418026	87429998	Cluster356	conserved
chr20_NT_462798v1_random	6	27992	Cluster357	conserved
chrUn_NT_471841v1	2	5935	Cluster358	conserved
chr1_NT_457014v1_random	40	3982	Cluster359	conserved
chr27	2193016	2199625	Cluster360	conserved
chr14_NT_462355v1_random	1001	23996	Cluster361	conserved
chr14_NT_462356v1_random	78	22996	Cluster362	conserved
chr8_NT_461372v1_random	2006	13720	Cluster363	conserved
chrZ	71035069	71094845	Cluster364	conserved
chr6_NT_460834v1_random	11000	15991	Cluster365	conserved
chr4	46061000	46064921	Cluster366	conserved
chr20	4110015	4121981	Cluster367	conserved
chrLGE64	810011	812996	Cluster368	diverged
chr1_NT_457484v1_random	1	3438	Cluster369	conserved
chr2_NT_457941v1_random	216	17999	Cluster370	conserved
chr4	16649001	16654999	Cluster371	conserved
chr2_NT_458020v1_random	0	13755	Cluster372	conserved
chr1_NT_456733v1_random	3001	8446	Cluster373	conserved
chr1_NT_456125v1_random	7003	21885	Cluster374	conserved
chr1	185455089	185458978	Cluster375	diverged
chr20	1466006	1520972	Cluster376	conserved
chrUn_NT_465938v1	2023	12998	Cluster377	conserved
chrUn_NT_464126v1	56261	58897	Cluster378	conserved
chr9	6596065	6598904	Cluster379	conserved
chr1_NT_456360v1_random	64	12915	Cluster380	diverged
chr1_NT_457423v1_random	46	3803	Cluster381	conserved
chrUn_NT_466947v1	8000	13997	Cluster382	conserved
chr2	938017	990986	Cluster383	conserved
chr4	30862000	30877928	Cluster384	conserved
chr12	251001	253999	Cluster385	conserved
chr5	5742030	5774986	Cluster386	conserved
chrUn_NT_465851v1	1004	3978	Cluster387	conserved
chrUn_NT_464156v1	33016	41988	Cluster388	conserved
chr8_NT_461362v1_random	12017	15898	Cluster389	diverged
chr20_NT_462800v1_random	17003	25968	Cluster390	conserved
chr14	14311002	14327977	Cluster391	conserved
chr2_NT_457883v1_random	33	17995	Cluster392	conserved
chrZ	67111199	67118927	Cluster393	conserved
chr2_NT_457918v1_random	2000	14999	Cluster394	conserved
chr12	1716006	1721992	Cluster395	conserved
chr1	179513000	179516917	Cluster396	conserved
chrUn_NT_475486v1	6	3886	Cluster397	conserved
chr2_NT_457963v1_random	145	11999	Cluster398	conserved
chr1_NT_456205v1_random	444	11999	Cluster399	conserved
chr5_NT_460423v1_random	1035	21955	Cluster400	conserved
chrZ	68203148	68208969	Cluster401	conserved
chr8_NT_461346v1_random	8008	17999	Cluster402	conserved
chr1_NT_456134v1_random	14003	25964	Cluster403	conserved
chr4	49483008	49488375	Cluster404	conserved
chr20_NT_462817v1_random	5054	15932	Cluster405	conserved
chr2_NT_457967v1_random	11	16996	Cluster406	conserved
chrUn_NT_467863v1	6026	11989	Cluster407	conserved
chr2	23729152	23731998	Cluster408	conserved
chr8_NT_461392v1_random	1048	7999	Cluster409	conserved
chr5	6320004	6362993	Cluster410	conserved
chr1	69001009	69002998	Cluster411	conserved
chr1_NT_456569v1_random	1044	8999	Cluster412	conserved
chr27	2355005	2358999	Cluster413	conserved
chr2_NT_458080v1_random	33	11385	Cluster414	conserved
chr3	96263020	96267804	Cluster415	diverged
chr8_NT_461429v1_random	140	7813	Cluster416	conserved
chr1_NT_456150v1_random	8021	23787	Cluster417	conserved
chr8_NT_461352v1_random	130	8998	Cluster418	conserved
chr20_NT_462814v1_random	2006	10997	Cluster419	conserved
chr7	2865004	2866998	Cluster420	conserved
chr2	121307004	121313994	Cluster421	conserved
chr1	59987296	59989936	Cluster422	conserved
chr2_NT_458076v1_random	3004	8997	Cluster423	conserved
chr2_NT_458039v1_random	73	10857	Cluster424	conserved
chr2	78457025	78459999	Cluster425	conserved
chrZ_NT_463597v1_random	2000	17998	Cluster426	conserved
chrZ	60590042	60592411	Cluster427	conserved
chrUn_NT_464165v1	16002	24997	Cluster428	conserved
chr20_NT_462848v1_random	2011	10888	Cluster429	conserved
chr7	25625011	25626913	Cluster430	diverged
chrUn_NT_464434v1	5035	10979	Cluster431	conserved
chr2	106157000	106174989	Cluster432	conserved
chr6_NT_460837v1_random	16062	21993	Cluster433	conserved
chr20	4222009	4237989	Cluster434	conserved
chr2_NT_457884v1_random	5009	27997	Cluster437	conserved
chrUn_NT_465576v1	3	16996	Cluster438	conserved
chr5_NT_460446v1_random	76	3987	Cluster439	conserved
chr2	56375009	56383977	Cluster441	conserved
chr1	45718582	45718663	Cluster442	conserved
chr2	35923165	35933998	Cluster443	conserved
chrUn_NT_464819v1	9066	14934	Cluster444	conserved
chr3_NT_459080v1_random	28	13537	Cluster445	conserved
chr13	2931256	2934718	Cluster446	conserved
chr28	150003	154995	Cluster447	conserved
chrZ	61169000	61171808	Cluster448	conserved
chr3	3594045	3595966	Cluster450	conserved
chr14_NT_462361v1_random	63	20823	Cluster451	conserved
chr2	66579130	66582984	Cluster452	conserved
chrZ	7963030	7974995	Cluster453	diverged
chrUn_NT_464171v1	1000	5999	Cluster454	diverged
chr16	505010	514655	Cluster455	conserved
chr1	104022001	104024886	Cluster456	conserved
chr3_NT_459141v1_random	146	10895	Cluster457	conserved
chrZ	61251068	61253984	Cluster458	conserved
chr8_NT_461341v1_random	15007	18880	Cluster459	conserved
chrZ	61322001	61324693	Cluster460	conserved
chr20_NT_462831v1_random	1001	14924	Cluster461	conserved
chrZ	66769010	66771989	Cluster462	conserved
chr8_NT_461374v1_random	1	13583	Cluster463	conserved
chrLGE64	838000	865999	Cluster464	conserved
chr16	183958	187954	Cluster465	conserved
chr1_NT_457437v1_random	39	2993	Cluster466	conserved
chr18	3512050	3514667	Cluster467	conserved
chr4	58511021	58512986	Cluster469	conserved
chr20_NT_462810v1_random	5092	19996	Cluster470	conserved
chr1_NT_456114v1_random	24019	31506	Cluster471	conserved
chr1_NT_456429v1_random	4032	11915	Cluster472	conserved
chr1_NT_456217v1_random	16	13983	Cluster473	conserved
chr6_NT_460833v1_random	47008	56998	Cluster474	conserved
chr3_NT_459022v1_random	5003	35990	Cluster475	conserved
chrUn_NT_466126v1	13051	15947	Cluster476	diverged
chr12	1000044	1007976	Cluster477	conserved
chr8	9010004	9016785	Cluster479	conserved
chr1_NT_456302v1_random	3004	14757	Cluster480	conserved
chrUn_NT_467703v1	8018	11724	Cluster481	conserved
chrUn_NT_468610v1	6005	10998	Cluster482	conserved
chr1_NT_456294v1_random	170	14993	Cluster483	conserved
chr8_NT_461471v1_random	80	5927	Cluster484	conserved
chr12	1441049	1444921	Cluster486	conserved
chr8_NT_461451v1_random	2003	6753	Cluster487	conserved
chr33_NT_463452v1_random	31026	34988	Cluster488	diverged
chr1_NT_456328v1_random	141	11997	Cluster489	conserved
chr1_NT_457660v1_random	13	1928	Cluster490	conserved
chr7	5726111	5730960	Cluster491	diverged
chr1	89537001	89541994	Cluster492	diverged
chr3	73030003	73032386	Cluster493	conserved
chr20_NT_462816v1_random	9025	15983	Cluster494	conserved
chrUn_NT_468164v1	6193	8999	Cluster495	diverged
chrUn_NT_466149v1	7004	8995	Cluster498	conserved
chr5	5789016	5790825	Cluster499	conserved
chr1	155538043	155541981	Cluster500	conserved
chrUn_NT_478616v1	66	1575	Cluster501	conserved
chr1	144871011	144872996	Cluster502	conserved
chr20	3624006	3624981	Cluster503	conserved
chr27_NT_463349v1_random	1004	5721	Cluster504	diverged
chrUn_NT_465326v1	10080	13977	Cluster505	conserved
chr20_NT_462835v1_random	57	12993	Cluster506	conserved
chrLGE64_NT_464108v1_random	1099	18990	Cluster507	conserved
chr5_NT_460434v1_random	24	19998	Cluster509	conserved
chrUn_NT_468773v1	6005	9996	Cluster510	conserved
chrZ	64645014	64658861	Cluster511	conserved
chr20_NT_462865v1_random	78	6997	Cluster512	conserved
chr14_NT_462364v1_random	28	15964	Cluster513	conserved
chr5	55069002	55080976	Cluster514	conserved
chrLGE64_NT_464110v1_random	1007	16981	Cluster515	conserved
chrUn_NT_464315v1	17001	20991	Cluster516	conserved
chr20_NT_462820v1_random	3047	13983	Cluster517	diverged
chrZ	64115055	64118673	Cluster519	conserved
chr20_NT_462841v1_random	2004	11908	Cluster520	conserved
chr20	3415004	3415998	Cluster522	conserved
chr8_NT_461444v1_random	2114	6990	Cluster523	conserved
chr1_NT_456708v1_random	1000	4992	Cluster524	conserved
chr5_NT_460441v1_random	4006	8996	Cluster525	conserved
chrUn_NT_465120v1	3005	5980	Cluster526	conserved
chr24	5939035	5946963	Cluster527	diverged
chrLGE64_NT_464107v1_random	7002	22999	Cluster528	conserved
chrUn_NT_468268v1	0	3969	Cluster529	conserved
chr23	1670008	1672978	Cluster530	conserved
chrUn_NT_464237v1	21016	25990	Cluster531	conserved
chr20_NT_462840v1_random	2010	9997	Cluster532	conserved
chr2	81074019	81078992	Cluster533	conserved
chr3	73478045	73479976	Cluster534	conserved
chrUn_NT_467210v1	7002	9978	Cluster535	conserved
chr20_NT_462806v1_random	332	12980	Cluster537	conserved
chrUn_NT_465324v1	8024	11987	Cluster538	conserved
chr20	2002050	2006820	Cluster539	conserved
chr3_NT_459072v1_random	2000	9997	Cluster540	conserved
chr12	1141050	1160938	Cluster541	conserved
chr1_NT_456206v1_random	15	5950	Cluster542	conserved
chr20	3158097	3158983	Cluster543	conserved
chrUn_NT_464450v1	2005	25983	Cluster544	conserved
chrUn_NT_464314v1	9005	26899	Cluster545	conserved
chr1_NT_457476v1_random	138	2414	Cluster546	conserved
chr1	196019031	196021948	Cluster547	conserved
chr5_NT_460469v1_random	6000	11993	Cluster549	conserved
chr4	44327133	44337999	Cluster550	conserved
chr2_NT_457890v1_random	2014	26644	Cluster551	conserved
chr2_NT_457951v1_random	2007	5997	Cluster552	conserved
chr2	74717120	74719988	Cluster553	conserved
chr3	111282034	111289995	Cluster554	conserved
chrZ_NT_463661v1_random	1113	8967	Cluster555	conserved
chr1_NT_456354v1_random	7008	12989	Cluster556	conserved
chrUn_NT_464787v1	13015	17990	Cluster557	conserved
chr1	157507027	157509997	Cluster558	conserved
chr7	1525003	1526959	Cluster559	conserved
chrUn_NT_466764v1	11016	14525	Cluster560	conserved
chrUn_NT_464347v1	74	8972	Cluster561	conserved
chr14	8946065	8948961	Cluster562	diverged
chrZ	1810080	1812755	Cluster563	conserved
chrZ	57282003	57283952	Cluster564	conserved
chrUn_NT_465532v1	27	4998	Cluster565	conserved
chr5_NT_460435v1_random	3004	17967	Cluster566	conserved
chrZ	70477000	70478974	Cluster568	conserved
chr25_NT_463228v1_random	39	979	Cluster569	diverged
chr20_NT_462828v1_random	10012	12950	Cluster571	conserved
chr20_NT_462879v1_random	1000	6999	Cluster572	conserved
chr14	14780020	14785831	Cluster573	conserved
chr1	83788019	83792993	Cluster574	conserved
chr8_NT_461441v1_random	6	7378	Cluster575	conserved
chr1_NT_457717v1_random	27	1528	Cluster576	conserved
chrZ	64670000	64675785	Cluster577	conserved
chrZ	65209049	65210907	Cluster578	conserved
chr20	3679035	3686991	Cluster579	conserved
chr20	4411004	4422974	Cluster580	conserved
chr1	65274055	65277783	Cluster582	conserved
chr8	24319041	24322823	Cluster583	conserved
chrUn_NT_467032v1	8002	11756	Cluster584	conserved
chrZ	60681000	60682984	Cluster585	conserved
chr8_NT_461510v1_random	177	3998	Cluster586	conserved
chr13	9421142	9423973	Cluster587	conserved
chrZ	81899016	81901999	Cluster588	diverged
chrZ_NT_463577v1_random	3065	11932	Cluster589	conserved
chr20_NT_462842v1_random	69	11901	Cluster591	conserved
chrZ	68820000	68820995	Cluster592	conserved
chr5_NT_460433v1_random	43	15999	Cluster593	diverged
chr1_NT_457867v1_random	2	525	Cluster594	conserved
chr4	20570067	20575948	Cluster595	conserved
chr1_NT_456231v1_random	12027	16982	Cluster596	conserved
chrZ	67704008	67707970	Cluster597	conserved
chr20_NT_462834v1_random	131	11993	Cluster598	conserved
chrUn_NT_470839v1	26	3995	Cluster599	conserved
chr2	50002208	50005966	Cluster600	conserved
chr2	68794007	68795999	Cluster601	conserved
chrUn_NT_474111v1	51	1998	Cluster602	conserved
chr1	54725045	54726649	Cluster603	conserved
chrUn_NT_469449v1	34	4999	Cluster605	conserved
chrLGE64_NT_464111v1_random	5003	12981	Cluster606	conserved
chrUn_NT_471265v1	26	2925	Cluster607	conserved
chr1_NT_456101v1_random	31001	40966	Cluster609	conserved
chr11	52015	60996	Cluster610	conserved
chr16	492027	493979	Cluster611	conserved
chr4	30971001	30973869	Cluster612	conserved
chr1	69865004	69885999	Cluster613	conserved
chrZ_NT_463645v1_random	8007	10990	Cluster614	conserved
chr2_NT_457905v1_random	3000	19998	Cluster616	conserved
chr25_NT_463226v1_random	1011	4965	Cluster617	conserved
chr24	6028108	6032997	Cluster618	diverged
chr1_NT_456404v1_random	3067	10999	Cluster619	conserved
chrUn_NT_464840v1	2001	3920	Cluster620	conserved
chr14	15539077	15544997	Cluster621	conserved
chr3	79219004	79232405	Cluster622	conserved
chr10	7544515	7545998	Cluster623	conserved
chr17_NT_462622v1_random	1003	4611	Cluster624	conserved
chr20	3634000	3641999	Cluster625	conserved
chrZ	33643020	33644951	Cluster627	conserved
chrUn_NT_464125v1	26025	29996	Cluster628	conserved
chrUn_NT_464302v1	66	2996	Cluster629	conserved
chr19_NT_462758v1_random	34	6782	Cluster630	diverged
chr1	89110013	89111721	Cluster631	conserved
chr2_NT_458097v1_random	42	10992	Cluster632	conserved
chr4_NT_459801v1_random	171001	178988	Cluster633	conserved
chr17	3378054	3386963	Cluster634	conserved
chr1	196115094	196117926	Cluster635	conserved
chr1	7365010	7369997	Cluster636	conserved
chr3	73947051	73948997	Cluster637	conserved
chr3	74058007	74065902	Cluster638	conserved
chr20_NT_462859v1_random	4009	7994	Cluster639	conserved
chr8_NT_461521v1_random	11	3730	Cluster640	conserved
chrZ	61656036	61658745	Cluster641	conserved
chrUn_NT_469488v1	3000	7999	Cluster642	conserved
chrUn_NT_465260v1	15001	16999	Cluster644	diverged
chr3_NT_459145v1_random	2000	8934	Cluster645	conserved
chr27_NT_463318v1_random	75	5994	Cluster646	conserved
chrUn_NT_472950v1	32	3997	Cluster647	conserved
chr2	44902290	44903799	Cluster649	conserved
chr3	3086046	3086962	Cluster650	conserved
chr3	77742031	77744999	Cluster651	conserved
chr1_NT_457858v1_random	0	582	Cluster652	conserved
chr25_NT_463204v1_random	8001	11899	Cluster653	conserved
chr20_NT_462811v1_random	27	6992	Cluster654	conserved
chr3	110284007	110285982	Cluster655	diverged
chrUn_NT_478794v1	2	982	Cluster656	conserved
chr5_NT_460422v1_random	8000	25967	Cluster657	conserved
chr3_NT_459038v1_random	2059	9983	Cluster658	conserved
chr2_NT_457932v1_random	47	14997	Cluster659	conserved
chr5_NT_460427v1_random	5001	21978	Cluster660	conserved
chrUn_NT_464741v1	5036	13994	Cluster661	conserved
chrUn_NT_473998v1	34	3998	Cluster663	conserved
chrUn_NT_464473v1	4000	12987	Cluster664	diverged
chr5_NT_460472v1_random	9003	12592	Cluster665	conserved
chrUn_NT_466774v1	1001	4967	Cluster666	conserved
chrUn_NT_464163v1	11002	19994	Cluster667	conserved
chr6_NT_460835v1_random	2001	10994	Cluster668	conserved
chrUn_NT_464270v1	14009	15917	Cluster669	conserved
chr2	46931078	46931978	Cluster670	conserved
chr8	8814006	8816962	Cluster671	conserved
chrZ	40650006	40653984	Cluster672	conserved
chr25_NT_463243v1_random	1040	5883	Cluster674	conserved
chr20_NT_462823v1_random	11172	14988	Cluster676	conserved
chr3	60032734	60032890	Cluster677	conserved
chrUn_NT_473605v1	4123	4545	Cluster678	conserved
chr20	9735278	9735408	Cluster680	conserved
chr5_NT_460444v1_random	6009	13980	Cluster682	conserved
chr20	2153016	2155992	Cluster683	conserved
chr20	129013	131957	Cluster684	conserved
chr22_NT_463010v1_random	1002	2943	Cluster685	conserved
chr20_NT_462849v1_random	1000	5997	Cluster686	conserved
chr13	2289582	2291434	Cluster687	conserved
chr8_NT_461490v1_random	1000	4999	Cluster688	diverged
chrUn_NT_465988v1	5012	14980	Cluster690	conserved
chr20_NT_462838v1_random	1005	12979	Cluster691	conserved
chrZ	46359000	46360962	Cluster692	conserved
chr5	3479026	3480976	Cluster693	conserved
chr16	440003	442992	Cluster694	conserved
chr1_NT_456373v1_random	0	4999	Cluster695	conserved
chrUn_NT_464130v1	56023	58997	Cluster696	conserved
chrZ	8389002	8392996	Cluster697	conserved
chr2_NT_457880v1_random	9021	23996	Cluster698	conserved
chr2	82056216	82084998	Cluster699	conserved
chrUn_NT_464156v1	11008	19999	Cluster700	conserved
chrZ	73197012	73202993	Cluster703	diverged
chrUn_NT_472190v1	5001	6788	Cluster704	conserved
chr1_NT_457845v1_random	0	546	Cluster705	diverged
chrUn_NT_473020v1	1022	4971	Cluster707	conserved
chrUn_NT_469663v1	7022	8997	Cluster708	conserved
chr2	53692065	53695995	Cluster709	conserved
chr25_NT_463216v1_random	5038	9973	Cluster710	conserved
chr9_NT_461725v1_random	6	308	Cluster711	conserved
chr3	2436010	2437995	Cluster712	conserved
chr8_NT_461536v1_random	155	2999	Cluster713	conserved
chrUn_NT_465807v1	12000	15994	Cluster715	conserved
chrZ	52815024	52816988	Cluster716	conserved
chr2_NT_457959v1_random	151	15864	Cluster717	conserved
chr1_NT_456131v1_random	11021	15981	Cluster719	conserved
chrZ	68138023	68145960	Cluster720	conserved
chr18	10827000	10827998	Cluster721	diverged
chr2	129486019	129488844	Cluster722	diverged
chr14_NT_462399v1_random	2046	5999	Cluster723	conserved
chrUn_NT_465845v1	11011	12991	Cluster724	conserved
chr8	8061116	8062493	Cluster725	conserved
chrUn_NT_464240v1	3032	5873	Cluster726	conserved
chr2_NT_458273v1_random	1000	6999	Cluster728	conserved
chr15	4536370	4537957	Cluster729	conserved
chr20_NT_462884v1_random	1	2999	Cluster730	conserved
chr1	106085070	106086996	Cluster731	diverged
chr1	154021066	154022974	Cluster732	conserved
chr2	142783164	142784900	Cluster733	conserved
chrUn_NT_466679v1	6000	10980	Cluster734	conserved
chr1	46660188	46660891	Cluster735	conserved
chrUn_NT_465241v1	6002	7873	Cluster736	conserved
chr12	1065002	1084956	Cluster737	conserved
chr2	51333098	51334989	Cluster738	conserved
chrUn_NT_469609v1	37	8915	Cluster741	conserved
chr21	5711002	5714998	Cluster742	conserved
chrUn_NT_472051v1	1025	3976	Cluster744	conserved
chr3	100462002	100474944	Cluster745	conserved
chr12	1127016	1129996	Cluster746	conserved
chr2	142566013	142567794	Cluster747	diverged
chr12_NT_462048v1_random	20001	22986	Cluster748	conserved
chrUn_NT_465075v1	2076	4991	Cluster749	conserved
chrW	899002	899987	Cluster750	conserved
chr25	847000	859999	Cluster751	diverged
chrUn_NT_478907v1	24	1353	Cluster752	conserved
chr7	18282003	18283728	Cluster754	conserved
chrZ	25598007	25599987	Cluster755	diverged
chr1_NT_456653v1_random	1	971	Cluster756	conserved
chr5	7079001	7081993	Cluster757	diverged
chrUn_NT_466249v1	8010	10996	Cluster758	conserved
chr9	1925013	1926958	Cluster759	conserved
chr1	96204013	96205449	Cluster760	conserved
chr5	54643005	54644968	Cluster761	conserved
chr19_NT_462722v1_random	4021	18999	Cluster763	diverged
chr10	12868025	12870952	Cluster764	diverged
chr2_NT_458253v1_random	2644	3908	Cluster766	conserved
chr2_NT_458035v1_random	1026	3979	Cluster768	diverged
chrUn_NT_465518v1	1003	3996	Cluster769	conserved
chr2	149287005	149289983	Cluster770	diverged
chrUn_NT_465580v1	46	1970	Cluster771	diverged
chr1_NT_456779v1_random	43	999	Cluster772	conserved
chrUn_NT_467553v1	3000	4998	Cluster773	conserved
chr1	60154003	60155989	Cluster774	conserved
chr20_NT_462795v1_random	70	954	Cluster775	conserved
chrZ	68483049	68485994	Cluster776	conserved
chr8_NT_461366v1_random	12028	13999	Cluster777	conserved
chr20_NT_462813v1_random	6003	11952	Cluster778	conserved
chr1_NT_457522v1_random	4	2999	Cluster779	conserved
chr2	51750000	51751990	Cluster780	conserved
chr16_NT_462548v1_random	10035	12998	Cluster781	conserved
chrUn_NT_464248v1	6000	10733	Cluster782	conserved
chr2_NT_458865v1_random	1016	2410	Cluster783	conserved
chrUn_NT_464165v1	37009	38945	Cluster784	conserved
chr1	128093333	128096864	Cluster785	conserved
chrUn_NT_469444v1	1007	7949	Cluster787	conserved
chr3	30847034	30850976	Cluster788	conserved
chr2_NT_457895v1_random	3003	17998	Cluster790	diverged
chr1	194597026	194600970	Cluster791	diverged
chr14	11887017	11887994	Cluster793	conserved
chrZ	14134044	14135893	Cluster794	conserved
chr18	3040004	3041993	Cluster795	conserved
chr7	5753055	5754993	Cluster796	diverged
chr2_NT_458063v1_random	1015	5989	Cluster797	conserved
chrUn_NT_467345v1	10312	11972	Cluster798	conserved
chr1_NT_456114v1_random	2002	18994	Cluster800	conserved
chrUn_NT_473315v1	4038	5685	Cluster803	conserved
chrUn_NT_464306v1	10005	11980	Cluster805	conserved
chr22_NT_463047v1_random	2051	5999	Cluster806	conserved
chr12_NT_462048v1_random	9000	11989	Cluster807	diverged
chr2	41930002	41934987	Cluster808	conserved
chr20_NT_462836v1_random	8000	11999	Cluster809	conserved
chrUn_NT_465306v1	1000	3999	Cluster812	diverged
chrUn_NT_469875v1	4006	6993	Cluster813	conserved
chr2	42892008	42894992	Cluster814	conserved
chrUn_NT_465315v1	155	1977	Cluster815	conserved
chr1	77821014	77823978	Cluster816	conserved
chr2	46701059	46702910	Cluster817	conserved
chr22_NT_463024v1_random	39	1866	Cluster819	conserved
chrUn_NT_465529v1	28	1967	Cluster822	conserved
chrUn_NT_466524v1	7001	8998	Cluster823	conserved
chrUn_NT_473050v1	173	1978	Cluster824	conserved
chrUn_NT_473612v1	3013	4731	Cluster825	conserved
chr19	4556019	4558988	Cluster827	diverged
chr2	121297041	121300994	Cluster828	diverged
chrUn_NT_472391v1	3013	4972	Cluster829	conserved
chr1	112698013	112699976	Cluster831	conserved
chrUn_NT_466348v1	4000	13991	Cluster832	conserved
chr1_NT_456476v1_random	1001	5997	Cluster833	conserved
chrUn_NT_464125v1	40027	43999	Cluster838	conserved
chrLGE64_NT_464114v1_random	2001	4999	Cluster839	conserved
chrUn_NT_467965v1	1024	3991	Cluster840	conserved
chr7	17320025	17320994	Cluster841	conserved
chr20_NT_462846v1_random	4014	9994	Cluster842	conserved
chr1	76657075	76660986	Cluster843	conserved
chrUn_NT_471289v1	4017	6995	Cluster844	conserved
chrUn_NT_465149v1	71	18981	Cluster845	conserved
chr4_NT_459801v1_random	186410	190995	Cluster846	conserved
chr20	1215028	1215969	Cluster847	conserved
chr2	51419448	51421999	Cluster848	conserved
chrUn_NT_475350v1	2001	3964	Cluster849	conserved
chrUn_NT_464932v1	11012	12984	Cluster850	conserved
chr2	69988006	69989941	Cluster852	conserved
chrUn_NT_464720v1	2005	3957	Cluster853	conserved
chrUn_NT_465566v1	3154	4987	Cluster854	conserved
chr1	87697122	87699794	Cluster855	conserved
chr1	82265011	82267894	Cluster856	diverged
chrZ	64091103	64092819	Cluster857	conserved
chrZ	55594040	55595954	Cluster858	conserved
chr5	6384154	6386926	Cluster859	diverged
chr5_NT_460453v1_random	13	2971	Cluster861	conserved
chr2_NT_457985v1_random	2023	7996	Cluster862	diverged
chrUn_NT_469326v1	1003	2996	Cluster863	conserved
chr1	77843001	77845969	Cluster864	diverged
chrUn_NT_464407v1	138	1976	Cluster866	diverged
chr1_NT_456109v1_random	23010	24935	Cluster868	conserved
chrUn_NT_466904v1	10056	11988	Cluster871	conserved
chrZ	28108062	28109947	Cluster873	conserved
chrUn_NT_475262v1	1000	3997	Cluster874	conserved
chr25_NT_463206v1_random	2002	6999	Cluster875	diverged
chrUn_NT_467060v1	207	2945	Cluster876	conserved
chrUn_NT_467573v1	3000	9995	Cluster877	conserved
chr1	85505009	85506996	Cluster878	conserved
chr8_NT_461349v1_random	1094	3741	Cluster880	diverged
chr1	96545262	96546902	Cluster881	conserved
chr2	146415026	146416950	Cluster882	diverged
chr14	5255002	5256982	Cluster883	conserved
chr9	3518018	3520994	Cluster884	diverged
chrUn_NT_471423v1	1000	5997	Cluster885	conserved
chr14	14791028	14793995	Cluster886	conserved
chr3	89272553	89275998	Cluster887	conserved
chr5	55040017	55041998	Cluster888	conserved
chr2	86167028	86168985	Cluster889	diverged
chr27_NT_463333v1_random	19	1977	Cluster890	conserved
chr3	100407016	100415982	Cluster891	conserved
chr20	1416000	1416980	Cluster893	conserved
chr2	53024055	53025980	Cluster894	conserved
chr1_NT_456353v1_random	4005	9995	Cluster895	conserved
chr1_NT_457172v1_random	2155	5514	Cluster898	conserved
chr5_NT_460442v1_random	8007	11999	Cluster899	conserved
chrUn_NT_469909v1	3023	4979	Cluster900	conserved
chr1_NT_456397v1_random	3000	8995	Cluster901	diverged
chr25_NT_463196v1_random	5000	8965	Cluster902	conserved
chr1	32607052	32610939	Cluster903	diverged
chr1_NT_456103v1_random	17002	22996	Cluster904	conserved
chr2	149246046	149249946	Cluster906	conserved
chrUn_NT_464536v1	1006	3996	Cluster907	conserved
chr16_NT_462549v1_random	21000	26998	Cluster912	diverged
chr2	106744001	106746942	Cluster913	diverged
chr5_NT_460493v1_random	222	1995	Cluster914	diverged
chrUn_NT_477964v1	37	1998	Cluster915	conserved
chr1	99363010	99363998	Cluster917	conserved
chr20_NT_462855v1_random	7017	9994	Cluster919	conserved
chrUn_NT_464976v1	15008	16995	Cluster925	conserved
chrW_NT_463468v1_random	138027	138912	Cluster926	diverged
chr3	110267067	110268828	Cluster928	diverged
chr2	43868314	43869994	Cluster929	conserved
chrUn_NT_468253v1	1004	8997	Cluster930	diverged
chrUn_NT_464163v1	35003	36998	Cluster932	conserved
chr1_NT_457098v1_random	27	984	Cluster933	conserved
chr11	2749015	2751972	Cluster935	conserved
chr1	80719003	80721985	Cluster936	diverged
chr12_NT_462073v1_random	6031	8967	Cluster937	conserved
chrUn_NT_465295v1	6002	8961	Cluster938	conserved
chrUn_NT_465317v1	15097	18990	Cluster939	conserved
chr16	485021	485999	Cluster940	conserved
chr20_NT_462800v1_random	60	2999	Cluster942	conserved
chrUn_NT_466345v1	7027	9980	Cluster944	conserved
chrUn_NT_466237v1	126	1939	Cluster946	conserved
chrUn_NT_473954v1	0	971	Cluster947	conserved
chrUn_NT_465518v1	9018	11995	Cluster951	diverged
chr4	18780016	18781904	Cluster952	conserved
chr2_NT_458058v1_random	5004	10996	Cluster953	diverged
chrUn_NT_478437v1	1001	1696	Cluster954	conserved
chr25_NT_463233v1_random	68	5986	Cluster955	diverged
chr20_NT_462815v1_random	3175	4994	Cluster956	diverged
chr28	1872191	1872993	Cluster957	diverged
chr11_NT_461896v1_random	8006	8840	Cluster960	conserved
chrZ	51589000	51589998	Cluster961	conserved
chr2	42114098	42115978	Cluster963	conserved
chr2	48393001	48394990	Cluster965	conserved
chr2_NT_457901v1_random	7004	9991	Cluster966	diverged
chrUn_NT_466813v1	9008	10962	Cluster967	diverged
chr1	2025	6966	Cluster968	conserved
chr16	596031	597998	Cluster969	diverged
chrUn_NT_473085v1	1198	2988	Cluster970	diverged
chr20_NT_462821v1_random	11012	16960	Cluster971	conserved
chr5	57827366	57827950	Cluster972	conserved
chrUn_NT_476511v1	9	1966	Cluster973	conserved
chr1_NT_456622v1_random	1058	2999	Cluster974	conserved
chr20_NT_462908v1_random	1004	4487	Cluster975	conserved
chr14_NT_462350v1_random	29001	30996	Cluster976	conserved
chrUn_NT_464313v1	3	2996	Cluster977	diverged
chrZ	57065131	57066770	Cluster978	conserved
chr20_NT_462882v1_random	3093	6992	Cluster979	conserved
chrZ	52028007	52029992	Cluster980	conserved
chr1	154183009	154185826	Cluster982	conserved
chr1_NT_456440v1_random	7005	8994	Cluster983	conserved
chr25_NT_463202v1_random	1100	5999	Cluster984	conserved
chr2	79812001	79817988	Cluster985	conserved
chr11_NT_462020v1_random	28	1956	Cluster987	conserved
chr20	5636004	5637981	Cluster988	conserved
chr1	194611067	194612991	Cluster990	diverged
chr20	3758030	3758994	Cluster992	conserved
chrUn_NT_467128v1	3004	10985	Cluster993	conserved
chr5_NT_460486v1_random	9000	10988	Cluster994	diverged
chr1	13924003	13924963	Cluster995	conserved
chr23	9166	11981	Cluster996	conserved
chr19_NT_462724v1_random	10002	12988	Cluster998	conserved
chr5	57721186	57721997	Cluster1000	diverged
chr1	194589018	194591967	Cluster1001	diverged
chr24_NT_463148v1_random	7076	12993	Cluster1002	conserved
chr19_NT_462746v1_random	3006	5982	Cluster1004	diverged
chr25_NT_463214v1_random	1057	4988	Cluster1005	conserved
chr8_NT_461570v1_random	28	1565	Cluster1006	conserved
chr2	40802005	40806999	Cluster1007	conserved
chrUn_NT_474307v1	32	3998	Cluster1009	conserved
chr3	79894041	79896849	Cluster1010	conserved
chrZ	56065021	56066987	Cluster1011	conserved
chrZ	42548014	42548999	Cluster1012	conserved
chr6_NT_460835v1_random	33007	35998	Cluster1013	conserved
chr5	55002009	55002999	Cluster1015	conserved
chr28	172057	173993	Cluster1016	conserved
chr1	78640000	78640994	Cluster1017	conserved
chr1_NT_457011v1_random	126	1997	Cluster1018	conserved
chr20_NT_462946v1_random	7	965	Cluster1020	conserved
chr13	15326119	15326999	Cluster1021	conserved
chrUn_NT_469428v1	9009	9976	Cluster1022	conserved
chr12_NT_462051v1_random	0	994	Cluster1023	conserved
chr1	65429120	65430928	Cluster1024	conserved
chrZ	64963077	64964769	Cluster1025	conserved
chrUn_NT_476542v1	21	980	Cluster1026	conserved
chr14_NT_462360v1_random	18010	20832	Cluster1028	conserved
chr1	50313044	50314973	Cluster1029	conserved
chr20_NT_462894v1_random	2012	4884	Cluster1033	conserved
chr2	41108006	41108997	Cluster1034	conserved
chr1	117641004	117642993	Cluster1035	conserved
chr8	7828008	7830994	Cluster1037	diverged
chr1	194871004	194872985	Cluster1038	diverged
chr1	140123012	140125999	Cluster1039	conserved
chrUn_NT_465318v1	250	962	Cluster1040	diverged
chr2	115345015	115347997	Cluster1041	conserved
chr1_NT_456166v1_random	8001	9963	Cluster1043	conserved
chr5_NT_460462v1_random	1001	2984	Cluster1044	diverged
chr16_NT_462557v1_random	12002	12980	Cluster1046	diverged
chrUn_NT_464818v1	18005	20985	Cluster1047	conserved
chr3_NT_459038v1_random	14001	15996	Cluster1048	conserved
chrUn_NT_469682v1	45	1993	Cluster1049	conserved
chr2	54508106	54510965	Cluster1050	conserved
chr2	115368132	115369945	Cluster1052	conserved
chrUn_NT_469144v1	2027	3993	Cluster1055	conserved
chr20_NT_462802v1_random	2000	3930	Cluster1056	conserved
chrUn_NT_473038v1	2035	3988	Cluster1058	conserved
chr13	4700031	4700697	Cluster1059	diverged
chr1_NT_456116v1_random	20012	21989	Cluster1060	diverged
chr1_NT_456103v1_random	5000	10998	Cluster1061	conserved
chr6_NT_460833v1_random	4019	6988	Cluster1062	conserved
chrUn_NT_468445v1	5000	6938	Cluster1063	conserved
chr16	550009	550985	Cluster1067	diverged
chr5_NT_460707v1_random	2	1997	Cluster1071	conserved
chr2	40120070	40121951	Cluster1072	conserved
chrUn_NT_471329v1	3000	3999	Cluster1073	diverged
chrUn_NT_470106v1	7104	8965	Cluster1075	diverged
chr16_NT_462555v1_random	8015	8972	Cluster1076	diverged
chr5_NT_460465v1_random	11013	12923	Cluster1077	conserved
chrUn_NT_465310v1	15010	17980	Cluster1078	conserved
chr12_NT_462073v1_random	93	1984	Cluster1080	conserved
chr25_NT_463205v1_random	9017	9975	Cluster1081	diverged
chr4	44372003	44375957	Cluster1082	diverged
chrUn_NT_466294v1	14247	15645	Cluster1083	conserved
chr2	46156080	46156999	Cluster1084	conserved
chrUn_NT_474257v1	2171	3935	Cluster1086	conserved
chr23_NT_463083v1_random	21000	24995	Cluster1087	conserved
chr1_NT_456178v1_random	17	897	Cluster1089	conserved
chr1	103284005	103284803	Cluster1090	diverged
chr1_NT_456099v1_random	21000	22999	Cluster1091	conserved
chr1_NT_456581v1_random	3052	4985	Cluster1092	conserved
chr14_NT_462365v1_random	13004	15809	Cluster1093	conserved
chr1	144470002	144470992	Cluster1094	conserved
chr2	105788000	105793994	Cluster1096	conserved
chrZ	8324008	8324981	Cluster1097	diverged
chrUn_NT_472157v1	5019	6851	Cluster1099	diverged
chr25_NT_463245v1_random	2113	5731	Cluster1100	diverged
chrUn_NT_475256v1	3010	3996	Cluster1101	conserved
chr25_NT_463197v1_random	14000	17994	Cluster1102	diverged
chr28	3822018	3825890	Cluster1103	diverged
chr1	75486009	75490954	Cluster1106	diverged
chr15	11517007	11521953	Cluster1107	diverged
chrUn_NT_477634v1	1002	1966	Cluster1108	conserved
chr2_NT_458493v1_random	5024	5841	Cluster1111	conserved
chr16_NT_462548v1_random	46000	46875	Cluster1112	conserved
chr2	59683004	59683984	Cluster1113	diverged
chrUn_NT_470607v1	2004	3933	Cluster1114	diverged
chrUn_NT_473746v1	106	1998	Cluster1115	conserved
chr6_NT_460833v1_random	11000	13988	Cluster1117	conserved
chr9	3438683	3438898	Cluster1118	diverged
chr12_NT_462051v1_random	7042	9979	Cluster1119	conserved
chr25_NT_463208v1_random	10087	13950	Cluster1121	diverged
chr1_NT_456342v1_random	12126	13764	Cluster1122	conserved
chr6_NT_460836v1_random	1133	2997	Cluster1124	diverged
chr25_NT_463229v1_random	4226	5943	Cluster1125	conserved
chrUn_NT_468609v1	9061	10998	Cluster1126	conserved
chrUn_NT_475301v1	0	1981	Cluster1127	conserved
chrZ	8381075	8383956	Cluster1129	diverged
chr1_NT_456645v1_random	2026	2993	Cluster1130	conserved
chrUn_NT_470438v1	7053	8645	Cluster1132	diverged
chrUn_NT_471670v1	0	1965	Cluster1133	conserved
chr27_NT_463333v1_random	7003	9990	Cluster1135	conserved
chr8	9450539	9450934	Cluster1136	conserved
chr23	5723027	5725980	Cluster1137	diverged
chrZ	82093020	82095988	Cluster1141	diverged
chr1	154811215	154811997	Cluster1142	conserved
chrUn_NT_464280v1	15007	16967	Cluster1143	diverged
chr25_NT_463239v1_random	2100	4990	Cluster1146	diverged
chr20	1460083	1462853	Cluster1147	conserved
chrZ_NT_463701v1_random	7043	8983	Cluster1148	conserved
chr1_NT_456315v1_random	41	491	Cluster1149	conserved
chr1_NT_457712v1_random	1120	1557	Cluster1153	conserved
chr6	3733005	3734995	Cluster1156	diverged
chr25_NT_463238v1_random	17	3995	Cluster1158	conserved
chrUn_NT_464605v1	1003	3997	Cluster1159	conserved
chr3_NT_459024v1_random	9020	18998	Cluster1160	conserved
chr2	80171152	80172837	Cluster1161	conserved
chr1_NT_456411v1_random	8002	9974	Cluster1162	conserved
chr25_NT_463200v1_random	1061	3989	Cluster1164	diverged
chr1_NT_456396v1_random	8006	8887	Cluster1165	conserved
chr16_NT_462548v1_random	65000	66997	Cluster1166	conserved
chrUn_NT_466550v1	12004	14996	Cluster1168	conserved
chr14_NT_462360v1_random	135	2979	Cluster1169	conserved
chr2_NT_457918v1_random	18000	20970	Cluster1170	conserved
chrZ	41390072	41391994	Cluster1171	conserved
chr3	100402007	100402961	Cluster1172	conserved
chr20_NT_462813v1_random	19	2992	Cluster1174	conserved
chr1_NT_456173v1_random	9000	10983	Cluster1175	conserved
chrZ	67074015	67074998	Cluster1176	conserved
chrUn_NT_469627v1	2014	3283	Cluster1177	diverged
chr16_NT_462551v1_random	19294	20988	Cluster1179	diverged
chrUn_NT_464417v1	16002	18984	Cluster1181	conserved
chr16_NT_462559v1_random	1007	2956	Cluster1183	conserved
chr11	1711579	1711875	Cluster1184	conserved
chrUn_NT_467720v1	1000	3999	Cluster1185	conserved
chrUn_NT_479433v1	270	998	Cluster1187	conserved
chrUn_NT_467088v1	1001	4997	Cluster1188	diverged
chr16_NT_462548v1_random	93020	94967	Cluster1189	conserved
chr1	51417122	51418956	Cluster1190	diverged
chr12_NT_462048v1_random	1023	2994	Cluster1191	conserved
chr2_NT_457951v1_random	9000	12995	Cluster1194	conserved
chr6_NT_460836v1_random	7003	8997	Cluster1196	conserved
chr3	48330040	48330141	Cluster1197	conserved
chrUn_NT_464818v1	3069	4984	Cluster1198	conserved
chr6_NT_460834v1_random	22000	22998	Cluster1199	conserved
chrZ	82023145	82026997	Cluster1200	diverged
chrZ	55797029	55800998	Cluster1204	diverged
chr8_NT_461328v1_random	29079	29955	Cluster1207	conserved
chr25_NT_463225v1_random	6008	6981	Cluster1208	diverged
chr1	75779293	75780982	Cluster1209	conserved
chr16_NT_462548v1_random	53002	54993	Cluster1210	diverged
chr3	105229005	105229981	Cluster1211	diverged
chrUn_NT_464315v1	9	2996	Cluster1212	diverged
chr1_NT_456206v1_random	13013	15996	Cluster1213	conserved
chrUn_NT_469284v1	8044	8999	Cluster1214	conserved
chr16	420040	420970	Cluster1215	conserved
chr19_NT_462762v1_random	3002	4984	Cluster1217	conserved
chr2	15013	17955	Cluster1218	conserved
chr1_NT_456211v1_random	12006	14996	Cluster1219	diverged
chrUn_NT_470789v1	1002	1999	Cluster1220	conserved
chr20	5203008	5204998	Cluster1223	conserved
chr6	3757011	3758947	Cluster1224	conserved
chrZ	82296002	82298997	Cluster1225	conserved
chr2_NT_458094v1_random	7000	7991	Cluster1227	diverged
chrUn_NT_466447v1	6054	6985	Cluster1228	diverged
chr16_NT_462551v1_random	15013	15992	Cluster1230	conserved
chrUn_NT_464216v1	27021	27992	Cluster1232	diverged
chr25	876013	876998	Cluster1235	diverged
chr1	61698026	61700989	Cluster1236	diverged
chr2	76234012	76234999	Cluster1237	conserved
chr20_NT_462855v1_random	3000	3993	Cluster1238	conserved
chr2_NT_458027v1_random	3002	4988	Cluster1239	diverged
chr20_NT_462810v1_random	1129	2982	Cluster1240	conserved
chr9_NT_461599v1_random	10240	10838	Cluster1242	diverged
chr4	69712019	69712771	Cluster1243	diverged
chr3	13643015	13644884	Cluster1244	conserved
chr11	1720714	1720777	Cluster1245	conserved
chr1_NT_456109v1_random	28028	29999	Cluster1246	conserved
chrUn_NT_464412v1	2015	3971	Cluster1251	conserved
chr16_NT_462550v1_random	25002	26990	Cluster1252	diverged
chr1	7358100	7358996	Cluster1255	diverged
chr6	6049012	6050997	Cluster1258	diverged
chr3	4370040	4371963	Cluster1259	conserved
chr25_NT_463201v1_random	12022	13999	Cluster1260	diverged
chr14_NT_462350v1_random	7	1991	Cluster1261	conserved
chrZ	32223001	32224998	Cluster1263	conserved
chr1_NT_456109v1_random	11015	11999	Cluster1265	diverged
chrZ_NT_463808v1_random	6012	7999	Cluster1266	conserved
chrZ	59732007	59733969	Cluster1268	conserved
chr28	2866202	2867433	Cluster1269	conserved
chrUn_NT_464803v1	10000	11977	Cluster1272	diverged
chr6	3739000	3741670	Cluster1273	diverged
chr6	501005	507994	Cluster1274	conserved
chrLGE64_NT_464113v1_random	116	2998	Cluster1275	diverged
chr2	106586034	106586998	Cluster1277	conserved
chrUn_NT_465371v1	47	1999	Cluster1278	diverged
chrZ	64416175	64417995	Cluster1279	conserved
chr5_NT_460453v1_random	13046	14999	Cluster1280	diverged
chrUn_NT_465464v1	2003	3874	Cluster1283	conserved
chr6_NT_460842v1_random	1004	2980	Cluster1284	conserved
chr6_NT_460835v1_random	14001	14992	Cluster1286	conserved
chrZ	18229007	18229999	Cluster1292	conserved
chr2	44916077	44917819	Cluster1293	conserved
chr20	4190283	4191656	Cluster1294	conserved
chr20_NT_462828v1_random	15	1987	Cluster1296	conserved
chrUn_NT_468504v1	9016	10958	Cluster1297	conserved
chr1	89533363	89534999	Cluster1298	diverged
chr17	845018	845995	Cluster1299	diverged
chr16_NT_462551v1_random	7007	7985	Cluster1300	diverged
chr19_NT_462721v1_random	12006	13939	Cluster1301	conserved
chrUn_NT_464332v1	28014	29978	Cluster1302	diverged
chr2_NT_458094v1_random	5	1968	Cluster1304	diverged
chr1_NT_456655v1_random	140	777	Cluster1305	diverged
chr1	4170068	4171987	Cluster1306	diverged
chr14_NT_462449v1_random	1037	1995	Cluster1309	conserved
chrZ	82007000	82009976	Cluster1310	diverged
chr23_NT_463083v1_random	11025	14997	Cluster1311	diverged
chrUn_NT_465529v1	16031	17911	Cluster1312	conserved
chr1_NT_456142v1_random	24006	24615	Cluster1313	diverged
chr1_NT_457869v1_random	34	549	Cluster1314	conserved
chr4	20209008	20210995	Cluster1315	conserved
chrZ	82140002	82140938	Cluster1317	diverged
chrZ	82222124	82224998	Cluster1318	diverged
chr1_NT_456820v1_random	155	1959	Cluster1320	conserved
chr2	52160030	52161999	Cluster1321	conserved
chr2	79390005	79390975	Cluster1323	diverged
chr25_NT_463217v1_random	2014	3988	Cluster1324	diverged
chr6_NT_460833v1_random	18000	19993	Cluster1325	conserved
chr18	105017	108968	Cluster1327	conserved
chr1	140060026	140060982	Cluster1328	diverged
chr20_NT_462813v1_random	16005	18910	Cluster1329	conserved
chr1	16898767	16898977	Cluster1330	diverged
chr2_NT_458762v1_random	12	1974	Cluster1333	diverged
chr16_NT_462548v1_random	81005	82988	Cluster1334	diverged
chr19_NT_462729v1_random	11	1977	Cluster1335	conserved
chrZ_NT_463685v1_random	11005	13999	Cluster1336	conserved
chrZ	52545001	52546997	Cluster1337	conserved
chr3	100421051	100421994	Cluster1339	conserved
chrUn_NT_466786v1	11019	12965	Cluster1340	conserved
chrUn_NT_468628v1	10009	10973	Cluster1341	conserved
chr2	111899011	111899986	Cluster1342	conserved
chrUn_NT_465548v1	4000	4994	Cluster1343	diverged
chr12	1306004	1306821	Cluster1344	conserved
chr2	55877000	55880991	Cluster1348	conserved
chr1_NT_456151v1_random	20012	21998	Cluster1352	diverged
chrUn_NT_465334v1	16001	17997	Cluster1353	conserved
chr6_NT_460836v1_random	21035	22960	Cluster1354	diverged
chr7_NT_461120v1_random	2320	2929	Cluster1356	diverged
chr5_NT_460486v1_random	0	1999	Cluster1357	diverged
chr3	88712254	88712510	Cluster1360	conserved
chrZ	31138004	31139970	Cluster1361	conserved
chr1	150615199	150615253	Cluster1362	diverged
chr6	6026000	6027981	Cluster1363	diverged
chr1_NT_456371v1_random	3001	3999	Cluster1364	conserved
chrZ	43402000	43402996	Cluster1365	conserved
chr20_NT_462820v1_random	118	998	Cluster1367	diverged
chr1_NT_456241v1_random	3230	4999	Cluster1370	conserved
chr2	148479005	148481995	Cluster1371	conserved
chr4	21964004	21964980	Cluster1373	conserved
chrUn_NT_470775v1	3000	4969	Cluster1374	conserved
chrUn_NT_469000v1	9007	9994	Cluster1381	conserved
chr12_NT_462080v1_random	4005	4991	Cluster1382	diverged
chrUn_NT_473565v1	1001	1958	Cluster1383	diverged
chr1_NT_457852v1_random	13	574	Cluster1386	diverged
chrZ	69482080	69482959	Cluster1388	conserved
chr16_NT_462548v1_random	4002	4944	Cluster1389	conserved
chrZ_NT_463684v1_random	3001	5999	Cluster1394	diverged
chr16	631033	632963	Cluster1395	conserved
chrUn_NT_468431v1	8055	8993	Cluster1396	conserved
chrZ	82243003	82245970	Cluster1398	diverged
chrW	4951016	4951903	Cluster1399	conserved
chr5	53989059	53990992	Cluster1400	conserved
chrZ_NT_463659v1_random	12004	14997	Cluster1402	conserved
chr25_NT_463203v1_random	13001	13460	Cluster1404	conserved
chr25_NT_463220v1_random	2000	2999	Cluster1407	conserved
chr25_NT_463236v1_random	4001	6852	Cluster1409	diverged
chrUn_NT_464156v1	23004	23997	Cluster1410	conserved
chrUn_NT_467128v1	60	990	Cluster1411	diverged
chrUn_NT_464988v1	15021	15996	Cluster1414	conserved
chr28	27000	27991	Cluster1415	diverged
chrUn_NT_465689v1	16043	16967	Cluster1416	diverged
chrZ	82249015	82250998	Cluster1417	diverged
chr3	79732026	79732842	Cluster1418	conserved
chr1_NT_456405v1_random	9	1960	Cluster1421	diverged
chr20	5206211	5207755	Cluster1424	conserved
chr6	5989472	5990817	Cluster1425	conserved
chr25_NT_463227v1_random	4014	5976	Cluster1426	conserved
chr12	11810030	11810984	Cluster1427	diverged
chr23_NT_463088v1_random	9011	16996	Cluster1429	conserved
chrZ	82154006	82156972	Cluster1430	conserved
chrUn_NT_465305v1	82	1999	Cluster1431	diverged
chrUn_NT_466065v1	9078	9962	Cluster1433	conserved
chr2	59686003	59687667	Cluster1435	diverged
chr7	4138009	4138999	Cluster1436	diverged
chr1	158776551	158776852	Cluster1438	diverged
chr2	115365003	115366951	Cluster1442	conserved
chrUn_NT_464727v1	16015	17987	Cluster1445	diverged
chr20_NT_462814v1_random	13018	13983	Cluster1446	conserved
chrZ	82160001	82160990	Cluster1449	diverged
chr20_NT_462833v1_random	3000	3998	Cluster1450	diverged
chr5	3886012	3887740	Cluster1451	diverged
chr1	140129008	140130996	Cluster1453	conserved
chr2_NT_458910v1_random	26	986	Cluster1454	diverged
chr1	89828014	89828945	Cluster1456	conserved
chr7	6478012	6479971	Cluster1458	diverged
chrZ	82030003	82030992	Cluster1460	diverged
chr14_NT_462443v1_random	16	1984	Cluster1462	conserved
chr2	149241018	149242986	Cluster1467	diverged
chr7	31655059	31656996	Cluster1469	diverged
chr33_NT_463451v1_random	944005	944959	Cluster1474	diverged
chrUn_NT_464131v1	80029	80998	Cluster1477	conserved
chrUn_NT_465432v1	5000	7979	Cluster1478	diverged
chrZ	82263047	82265996	Cluster1479	diverged
chr16_NT_462548v1_random	18005	19922	Cluster1480	conserved
chrUn_NT_471872v1	2007	2906	Cluster1481	conserved
chrUn_NT_474423v1	10	987	Cluster1483	diverged
chrZ	39731063	39731981	Cluster1484	diverged
chr5	6379003	6379992	Cluster1485	diverged
chrZ	67742020	67742995	Cluster1486	conserved
chrZ	16946011	16947968	Cluster1490	conserved
chr2_NT_457901v1_random	22000	23991	Cluster1492	diverged
chrZ	82279055	82282940	Cluster1500	diverged
chrUn_NT_464127v1	49069	49985	Cluster1501	diverged
chr25_NT_463221v1_random	7006	9985	Cluster1505	conserved
chr1	46517123	46518692	Cluster1506	conserved
chrUn_NT_467128v1	13040	13727	Cluster1507	conserved
chr11	83019	84994	Cluster1509	diverged
chr18	98009	99921	Cluster1511	conserved
chrUn_NT_467586v1	1002	2990	Cluster1518	conserved
chr20_NT_462824v1_random	26	988	Cluster1522	diverged
chr1	154468047	154469981	Cluster1523	conserved
chr20_NT_462800v1_random	14001	14999	Cluster1525	diverged
chrZ	73205113	73205809	Cluster1526	conserved
chrUn_NT_464894v1	12010	13983	Cluster1528	diverged
chr23_NT_463082v1_random	17000	20981	Cluster1530	diverged
chr20_NT_462814v1_random	16016	16989	Cluster1531	diverged
chrUn_NT_469434v1	5024	6998	Cluster1532	conserved
chr16_NT_462560v1_random	5025	5980	Cluster1533	conserved
chr16_NT_462561v1_random	7004	7933	Cluster1536	conserved
chr9	8378005	8378979	Cluster1538	diverged
chr1_NT_456236v1_random	5	999	Cluster1540	diverged
chrZ	62343013	62343952	Cluster1543	diverged
chr1_NT_456138v1_random	2136	2995	Cluster1544	diverged
chrUn_NT_464564v1	24000	24882	Cluster1545	conserved
chr2_NT_458107v1_random	66	949	Cluster1546	conserved
chr5_NT_460444v1_random	2015	3997	Cluster1547	diverged
chrUn_NT_464315v1	13006	14998	Cluster1548	conserved
chrUn_NT_464649v1	1015	1995	Cluster1549	conserved
chr2	60369008	60369997	Cluster1553	conserved
chr2	33658027	33659904	Cluster1554	diverged
chr16_NT_462548v1_random	106000	106993	Cluster1555	diverged
chrZ_NT_463608v1_random	4004	5996	Cluster1557	diverged
chr7	16489406	16489994	Cluster1558	conserved
chr1	54911236	54911952	Cluster1562	conserved
chr1	95779088	95779935	Cluster1563	diverged
chrUn_NT_476926v1	10	2764	Cluster1564	conserved
chr20_NT_462844v1_random	3225	3982	Cluster1565	diverged
chr14	14289048	14289992	Cluster1566	diverged
chrUn_NT_466948v1	12004	12903	Cluster1567	diverged
chr6_NT_460838v1_random	0	1999	Cluster1568	diverged
chr1_NT_456109v1_random	6206	7939	Cluster1569	diverged
chr1_NT_456108v1_random	30023	33975	Cluster1571	conserved
chr6_NT_460835v1_random	40012	41960	Cluster1577	conserved
chr1_NT_457011v1_random	4071	5996	Cluster1578	conserved
chr1	75301000	75301969	Cluster1579	diverged
chrZ	49233028	49233848	Cluster1581	conserved
chr6	6036000	6037998	Cluster1583	diverged
chrUn_NT_466303v1	10116	11996	Cluster1584	conserved
chr1	136362008	136362983	Cluster1585	conserved
chr1	78753131	78753945	Cluster1591	diverged
chr4_NT_459800v1_random	460011	460976	Cluster1593	diverged
chrUn_NT_465120v1	18000	18968	Cluster1597	diverged
chr2	46153013	46154925	Cluster1598	conserved
chr20_NT_462849v1_random	9003	9993	Cluster1599	conserved
chr6	3719029	3719999	Cluster1600	conserved
chr2_NT_457880v1_random	28022	29997	Cluster1602	diverged
chr14	14777016	14777985	Cluster1603	diverged
chr5	55058178	55058998	Cluster1604	conserved
chr1	155402038	155402928	Cluster1608	conserved
chr1	156788000	156788996	Cluster1611	diverged
chrUn_NT_467485v1	5006	5980	Cluster1613	diverged
chr1	68393032	68394877	Cluster1614	diverged
chr1	105006076	105006993	Cluster1615	diverged
chr25_NT_463200v1_random	14006	14923	Cluster1618	conserved
chr1	140019015	140019995	Cluster1619	conserved
chrUn_NT_464156v1	9027	9975	Cluster1621	conserved
chrUn_NT_477309v1	1064	1995	Cluster1622	diverged
chrZ	82134011	82136999	Cluster1623	conserved
chr1_NT_456211v1_random	342	1925	Cluster1626	diverged
chr2	32984033	32984996	Cluster1627	conserved
chrUn_NT_464771v1	10025	12999	Cluster1628	diverged
chr2	72159109	72159524	Cluster1630	diverged
chrZ	82114000	82115994	Cluster1631	conserved
chr6	6052030	6053986	Cluster1633	conserved
chr6_NT_460833v1_random	22040	22990	Cluster1635	diverged
chr16_NT_462552v1_random	15018	16975	Cluster1636	diverged
chr6_NT_460837v1_random	39	2996	Cluster1637	diverged
chr1	170471015	170473991	Cluster1641	conserved
chrLGE64_NT_464109v1_random	175	999	Cluster1643	conserved
chr2_NT_458027v1_random	56	997	Cluster1644	diverged
chr1	3680125	3680990	Cluster1646	conserved
chr16_NT_462548v1_random	76004	77926	Cluster1647	diverged
chrZ	69493087	69493974	Cluster1653	diverged
chr12	1120157	1122974	Cluster1656	diverged
chr19_NT_462717v1_random	41002	43992	Cluster1657	conserved
chrZ	73155030	73155981	Cluster1659	conserved
chr12	11361046	11361819	Cluster1662	diverged
chr1	52551018	52551926	Cluster1663	conserved
chrUn_NT_467720v1	6002	7993	Cluster1664	diverged
chr5_NT_460472v1_random	6129	6999	Cluster1666	conserved
chr1	114672200	114672991	Cluster1670	conserved
chr1_NT_457848v1_random	23	508	Cluster1673	diverged
chr5_NT_460528v1_random	3	2998	Cluster1674	diverged
chrZ_NT_463591v1_random	31027	31991	Cluster1677	diverged
chr20_NT_462795v1_random	3005	3999	Cluster1678	diverged
chr1	64827073	64827923	Cluster1682	diverged
chr3	44105022	44105993	Cluster1683	diverged
chr2	146154022	146154419	Cluster1684	conserved
chrUn_NT_466037v1	175	990	Cluster1685	conserved
chr11_NT_461896v1_random	14001	14994	Cluster1686	conserved
chrUn_NT_466983v1	7007	9997	Cluster1687	conserved
chr4	13739212	13739886	Cluster1688	conserved
chr2	43534022	43534938	Cluster1689	conserved
chrUn_NT_464649v1	11008	13992	Cluster1690	diverged
chr6_NT_460856v1_random	14035	15996	Cluster1691	diverged
chrUn_NT_468716v1	8000	8972	Cluster1692	diverged
chr1_NT_456101v1_random	21022	21917	Cluster1693	conserved
chr25_NT_463257v1_random	17	919	Cluster1694	diverged
chr11	7162048	7163854	Cluster1696	diverged
chr5_NT_460453v1_random	5004	8990	Cluster1698	diverged
chr2_NT_457905v1_random	22002	22995	Cluster1700	diverged
chr6_NT_460879v1_random	10020	10976	Cluster1703	diverged
chr20_NT_462893v1_random	120	1994	Cluster1704	conserved
chrUn_NT_470420v1	4023	5661	Cluster1705	diverged
chrUn_NT_464577v1	7017	7897	Cluster1707	conserved
chr2_NT_457901v1_random	25	989	Cluster1708	diverged
chrUn_NT_468700v1	7018	7993	Cluster1710	conserved
chrZ	76757021	76757994	Cluster1711	diverged
chrZ	81639004	81639996	Cluster1712	diverged
chr1_NT_456940v1_random	2016	2980	Cluster1718	diverged
chr20_NT_462865v1_random	8024	8781	Cluster1719	diverged
chrUn_NT_464730v1	5000	5955	Cluster1720	diverged
chrUn_NT_464961v1	13057	13999	Cluster1721	diverged
chrUn_NT_465368v1	15008	15814	Cluster1722	conserved
chrZ	13821042	13821968	Cluster1725	conserved
chr12	2697018	2697998	Cluster1726	conserved
chrUn_NT_472051v1	6003	6799	Cluster1727	diverged
chr20_NT_462851v1_random	3002	4998	Cluster1729	diverged
chr3_NT_459022v1_random	13	982	Cluster1730	conserved
chrLGE64_NT_464107v1_random	1005	1987	Cluster1732	conserved
chr5_NT_460417v1_random	27015	27938	Cluster1737	conserved
chrUn_NT_466534v1	14026	14999	Cluster1738	conserved
chrZ	62582002	62582998	Cluster1740	conserved
chrUn_NT_465588v1	4178	4970	Cluster1742	diverged
chrZ	67203019	67203858	Cluster1743	conserved
chr2	57962004	57962970	Cluster1747	conserved
chr24	5953001	5953989	Cluster1749	diverged
chr20_NT_462844v1_random	8011	8991	Cluster1750	conserved
chrUn_NT_464201v1	8001	8942	Cluster1751	diverged
chrZ	31592192	31592816	Cluster1752	conserved
chrUn_NT_468836v1	3153	3983	Cluster1754	diverged
chrUn_NT_466019v1	25	971	Cluster1755	diverged
chrUn_NT_470174v1	3024	3969	Cluster1757	conserved
chrUn_NT_464434v1	12057	12996	Cluster1758	conserved
chr1	150648038	150648996	Cluster1759	diverged
chr1	54611415	54611868	Cluster1760	conserved
chr5	55414053	55414956	Cluster1762	diverged
chrUn_NT_470805v1	4003	4986	Cluster1763	diverged
chr5_NT_460444v1_random	16000	16981	Cluster1765	conserved
chrUn_NT_467101v1	9244	9960	Cluster1766	diverged
chr25_NT_463200v1_random	10028	10991	Cluster1767	diverged
chr14	12455128	12455961	Cluster1769	diverged
chrUn_NT_469807v1	4019	4981	Cluster1770	diverged
chrUn_NT_466019v1	16010	16454	Cluster1771	conserved
chr26	5114005	5114992	Cluster1773	diverged
chr1_NT_456401v1_random	11013	11992	Cluster1776	conserved
chr4	86265000	86265864	Cluster1777	diverged
chr8_NT_461338v1_random	17039	18942	Cluster1780	conserved
chrUn_NT_465163v1	12062	12986	Cluster1781	conserved
chr1	90757054	90757970	Cluster1787	diverged
chr25_NT_463199v1_random	1006	1978	Cluster1788	diverged
chr20_NT_462795v1_random	60021	60026	Cluster1791	diverged
chrUn_NT_465988v1	8	998	Cluster1792	diverged
chrUn_NT_464130v1	62002	63974	Cluster1793	conserved
chr20_NT_462826v1_random	3000	3950	Cluster1798	conserved
chrUn_NT_464128v1	18005	18996	Cluster1800	diverged
chr17_NT_462650v1_random	2037	2917	Cluster1801	conserved
chrZ_NT_463664v1_random	7001	7990	Cluster1803	diverged
chr1	155511236	155511998	Cluster1806	diverged
chrUn_NT_464127v1	62020	62998	Cluster1807	diverged
chr4	16645278	16645943	Cluster1810	conserved
chr1	84191118	84191740	Cluster1811	diverged
chrUn_NT_464313v1	5002	6999	Cluster1812	diverged
chrUn_NT_464894v1	7023	8992	Cluster1815	conserved
chr28	3819036	3819989	Cluster1816	diverged
chr1_NT_456440v1_random	2001	3961	Cluster1818	diverged
chrUn_NT_464127v1	91000	91991	Cluster1821	diverged
chrUn_NT_475305v1	25	413	Cluster1825	diverged
chr8	6643344	6643590	Cluster1828	conserved
chr1	154232026	154232987	Cluster1829	diverged
chr1	82250030	82251994	Cluster1833	diverged
chr2_NT_458063v1_random	11014	11968	Cluster1834	diverged
chr2	115343041	115343991	Cluster1836	conserved
chrUn_NT_464163v1	23004	23897	Cluster1838	conserved
chr16	575023	576986	Cluster1841	diverged
chr3_NT_459072v1_random	13012	13985	Cluster1845	conserved
chrUn_NT_465084v1	4008	4937	Cluster1847	conserved
chr16	563147	564996	Cluster1850	diverged
chr4	58516060	58516938	Cluster1852	conserved
chr20_NT_462816v1_random	7005	7710	Cluster1853	diverged
chr12	2907083	2907980	Cluster1854	conserved
chr1	116019002	116022747	Cluster1855	conserved
chr7	5722009	5723994	Cluster1856	conserved
chr2	79406019	79406978	Cluster1861	conserved
chr2	43261156	43261992	Cluster1863	diverged
chrZ	43775031	43775999	Cluster1866	diverged
chr5	26191008	26191993	Cluster1870	diverged
chr5_NT_460428v1_random	28	987	Cluster1872	conserved
chrZ	31975006	31975994	Cluster1873	conserved
chrUn_NT_464131v1	30057	30574	Cluster1874	diverged
chr5	1019068	1019949	Cluster1877	diverged
chr1	135275075	135275990	Cluster1879	diverged
chr20_NT_462828v1_random	7006	7969	Cluster1881	diverged
chrUn_NT_464661v1	21000	21999	Cluster1882	conserved
chr5_NT_460441v1_random	2001	2992	Cluster1883	conserved
chrZ_NT_463591v1_random	6013	6985	Cluster1885	diverged
chr26	1801742	1802158	Cluster1886	diverged
chrUn_NT_464989v1	18003	18987	Cluster1887	diverged
chrUn_NT_467890v1	8003	8999	Cluster1888	conserved
chr1	87690003	87690989	Cluster1890	conserved
chr1_NT_456277v1_random	1015	2996	Cluster1891	diverged
chrUn_NT_476597v1	26	998	Cluster1892	conserved
chrUn_NT_469444v1	9197	9947	Cluster1894	diverged
chrZ_NT_463608v1_random	15	978	Cluster1896	conserved
chr5	6315025	6315981	Cluster1897	conserved
chr16_NT_462550v1_random	16040	16998	Cluster1898	diverged
chr1	189038006	189038999	Cluster1899	diverged
chrUn_NT_472288v1	1023	1980	Cluster1900	conserved
chr5	8263021	8263942	Cluster1903	conserved
chrUn_NT_466545v1	6065	8975	Cluster1904	diverged
chr1_NT_456371v1_random	12059	12987	Cluster1907	conserved
chr20	2172039	2172571	Cluster1908	diverged
chr3	1553007	1553999	Cluster1911	diverged
chr1	72213066	72213653	Cluster1915	diverged
chr1	108141041	108141977	Cluster1916	conserved
chr2	52269072	52269947	Cluster1917	conserved
chrUn_NT_466781v1	13035	13989	Cluster1919	diverged
chr6_NT_460834v1_random	1010	1952	Cluster1920	conserved
chr2_NT_457985v1_random	14004	14998	Cluster1921	diverged
chrUn_NT_465619v1	1016	1982	Cluster1922	diverged
chr3	23099008	23099976	Cluster1924	diverged
chrZ	74957011	74957995	Cluster1927	diverged
chr1_NT_456206v1_random	7000	7998	Cluster1929	diverged
chr24	5951005	5951998	Cluster1931	diverged
chrW	3615155	3615998	Cluster1933	conserved
chr5	6308193	6308994	Cluster1934	conserved
chr2	1952000	1953962	Cluster1937	diverged
chr11	2738057	2739817	Cluster1939	conserved
chrUn_NT_464737v1	19034	19991	Cluster1940	conserved
chr1_NT_456206v1_random	11000	11975	Cluster1943	diverged
chr22_NT_463007v1_random	4114	4972	Cluster1944	diverged
chr19_NT_462745v1_random	1001	2966	Cluster1946	diverged
chr1	69888004	69888358	Cluster1947	diverged
chr2	42888023	42889998	Cluster1948	conserved
chrUn_NT_465718v1	16002	16987	Cluster1949	diverged
chrUn_NT_465396v1	1001	1943	Cluster1952	diverged
chrUn_NT_466725v1	13007	13978	Cluster1954	diverged
chr2	82091000	82091552	Cluster1955	conserved
chr3	7619000	7619998	Cluster1958	diverged
chrZ	67788376	67789857	Cluster1961	diverged
chr1	157854001	157854999	Cluster1965	diverged
chrZ	82189002	82189990	Cluster1967	conserved
chr1	139957000	139957993	Cluster1970	conserved
chr1	114263001	114263997	Cluster1972	conserved
chr2	48913001	48913998	Cluster1973	diverged
chr8	7855002	7855950	Cluster1974	diverged
chr5	56612119	56612992	Cluster1979	conserved
chrUn_NT_469807v1	2020	2943	Cluster1980	diverged
chr10	805097	806324	Cluster1983	conserved
chrZ	61202048	61202998	Cluster1984	diverged
chr2	106155000	106155995	Cluster1985	diverged
chr2	106243009	106243975	Cluster1986	diverged
chrZ	30953050	30953999	Cluster1987	conserved
chr24	5990005	5991984	Cluster1990	diverged
chr12	114025	114893	Cluster1991	conserved
chr4	20652015	20652991	Cluster1992	diverged
chrUn_NT_476718v1	2010	2926	Cluster1993	conserved
chrUn_NT_468109v1	7023	8807	Cluster1996	diverged
chrUn_NT_464340v1	11008	11999	Cluster1997	diverged
chr1	74602008	74602912	Cluster2000	diverged
chr1	148449024	148449990	Cluster2001	diverged
chr1	16106137	16107992	Cluster2003	conserved
chr16_NT_462550v1_random	10004	10998	Cluster2007	conserved
chrUn_NT_464720v1	6000	6977	Cluster2009	diverged
chrUn_NT_464603v1	235	988	Cluster2010	conserved
chr1_NT_456355v1_random	27	999	Cluster2011	conserved
chr1	154181011	154181995	Cluster2012	conserved
chr3	20576462	20576736	Cluster2014	diverged
chrUn_NT_469376v1	2197	2993	Cluster2016	diverged
chr1_NT_456116v1_random	25031	25999	Cluster2017	conserved
chrUn_NT_471969v1	5019	5999	Cluster2018	diverged
chrZ_NT_463701v1_random	13038	13985	Cluster2020	diverged
chr1_NT_456150v1_random	2000	2992	Cluster2021	diverged
chr5	427001	427969	Cluster2022	conserved
chrUn_NT_464803v1	5022	5986	Cluster2023	diverged
chrUn_NT_465556v1	1285	1984	Cluster2024	diverged
chrW_NT_463472v1_random	76056	76997	Cluster2025	conserved
chr2	115339000	115339995	Cluster2026	conserved
chr12	2699001	2699999	Cluster2028	diverged
chr1	59977018	59977974	Cluster2029	diverged
chr33_NT_463452v1_random	92066	92998	Cluster2031	diverged
chr2_NT_457920v1_random	17013	17996	Cluster2032	conserved
chr2	35378012	35378479	Cluster2035	diverged
chr1	140066001	140066999	Cluster2036	diverged
chr2_NT_457880v1_random	25009	25990	Cluster2037	conserved
chr1	76015000	76015996	Cluster2039	conserved
chrZ	65115056	65115955	Cluster2040	diverged
chr5_NT_460435v1_random	44	956	Cluster2041	conserved
chr1	142969022	142969976	Cluster2042	diverged
chrUn_NT_465736v1	5011	5856	Cluster2044	diverged
chr1	182594007	182594870	Cluster2047	diverged
chrUn_NT_469258v1	9077	9982	Cluster2049	conserved
chrUn_NT_464506v1	4004	4999	Cluster2050	diverged
chr5_NT_460423v1_random	25003	25743	Cluster2051	diverged
chr3	101995033	101995964	Cluster2052	diverged
chr1	140056001	140056996	Cluster2053	diverged
chr1_NT_456645v1_random	5005	5994	Cluster2054	diverged
chr12	5138078	5138940	Cluster2055	diverged
chr2	57956088	57956992	Cluster2058	diverged
chr8_NT_461377v1_random	10	926	Cluster2059	diverged
chr25_NT_463205v1_random	6038	6935	Cluster2063	diverged
chr1_NT_456397v1_random	10001	10984	Cluster2064	conserved
chr1	43645025	43645995	Cluster2065	diverged
chr12_NT_462060v1_random	14003	14998	Cluster2067	diverged
chr2	53041008	53041963	Cluster2069	diverged
chr25_NT_463217v1_random	6	973	Cluster2070	diverged
chr1	136426076	136426953	Cluster2071	conserved
chr20	1447000	1447914	Cluster2073	diverged
chr5	21170014	21170995	Cluster2075	conserved
chr5_NT_460528v1_random	6004	7994	Cluster2078	diverged
chr2	56095024	56095987	Cluster2079	diverged
chr1	194618251	194618999	Cluster2081	diverged
chrZ	75428038	75428774	Cluster2082	diverged
chrUn_NT_474802v1	3076	3996	Cluster2083	conserved
chrZ_NT_463684v1_random	19003	19976	Cluster2084	diverged
chr1	54777095	54777989	Cluster2085	conserved
chrUn_NT_475276v1	2008	2962	Cluster2088	diverged
chr2	42875030	42875948	Cluster2090	conserved
chrUn_NT_464760v1	15008	15985	Cluster2094	diverged
chr1	120491184	120491883	Cluster2097	diverged
chr2	41087173	41087956	Cluster2098	diverged
chr1	20262039	20262898	Cluster2099	diverged
chr1	152311029	152311995	Cluster2101	diverged
chrUn_NT_465260v1	1001	1998	Cluster2102	diverged
chr1_NT_456099v1_random	44002	44915	Cluster2103	diverged
chrUn_NT_464473v1	1	997	Cluster2105	conserved
chr1	165822051	165822999	Cluster2108	conserved
chrUn_NT_467708v1	5001	5918	Cluster2113	diverged
chr18_NT_462710v1_random	23	869	Cluster2115	diverged
chr2	133226068	133226625	Cluster2116	diverged
chr25_NT_463236v1_random	2000	2966	Cluster2117	diverged
chr2	52246014	52246964	Cluster2118	diverged
chrZ	74016019	74016973	Cluster2120	diverged
chr1	64145011	64145650	Cluster2121	diverged
chr2	37361007	37361981	Cluster2124	conserved
chr18	3101005	3101802	Cluster2125	diverged
chr20	2046013	2046929	Cluster2127	diverged
chr2	108355070	108355969	Cluster2130	diverged
chr1_NT_456161v1_random	8017	8974	Cluster2131	diverged
chr5	54771025	54771965	Cluster2132	diverged
chrZ	64239002	64239999	Cluster2135	diverged
chrUn_NT_464324v1	3001	3999	Cluster2136	diverged
chr25_NT_463194v1_random	10	998	Cluster2137	diverged
chr12	45334	45961	Cluster2141	diverged
chrUn_NT_469969v1	8015	8990	Cluster2145	diverged
chrUn_NT_464201v1	4042	4975	Cluster2146	diverged
chr16	214620	214656	Cluster2147	diverged
chr1	107665031	107665969	Cluster2148	diverged
chrUn_NT_465728v1	1037	1991	Cluster2150	diverged
chrUn_NT_468710v1	3056	3997	Cluster2153	diverged
chr23_NT_463084v1_random	27003	27979	Cluster2155	diverged
chrUn_NT_468661v1	8041	8993	Cluster2158	conserved
chrUn_NT_465183v1	22	969	Cluster2159	conserved
chr25	796035	796986	Cluster2160	diverged
chrUn_NT_472679v1	5000	5943	Cluster2162	diverged
chrUn_NT_464391v1	57	999	Cluster2165	diverged
chr1	188808034	188808675	Cluster2166	diverged
chrUn_NT_473612v1	317	995	Cluster2168	conserved
chr7	10798012	10798955	Cluster2169	conserved
chr20	833163	833990	Cluster2171	diverged
chr1	147880025	147880931	Cluster2173	diverged
chr20_NT_462945v1_random	9	302	Cluster2174	diverged
chrUn_NT_473903v1	4000	4979	Cluster2175	conserved
chrZ	68491011	68491861	Cluster2178	conserved
chr1	131881000	131881987	Cluster2179	diverged
chr5_NT_460469v1_random	1024	1993	Cluster2180	diverged
chr1	140021042	140021999	Cluster2182	diverged
chr1_NT_456164v1_random	20168	20999	Cluster2183	diverged
chr3_NT_459145v1_random	1	964	Cluster2184	diverged
chr8_NT_461345v1_random	16068	16999	Cluster2185	diverged
chrZ	74178078	74178995	Cluster2187	diverged
chrUn_NT_464122v1	339040	339925	Cluster2189	diverged
chr1	136424000	136424904	Cluster2190	conserved
chr33_NT_463451v1_random	322009	322951	Cluster2191	diverged
chr20_NT_462826v1_random	16000	16543	Cluster2193	diverged
chrUn_NT_469649v1	44	985	Cluster2195	diverged
chr11_NT_461888v1_random	1049	1988	Cluster2197	conserved
chrUn_NT_464165v1	8001	8998	Cluster2200	conserved
chrZ	75258064	75258967	Cluster2201	diverged
chrUn_NT_475825v1	3	995	Cluster2202	diverged
chrUn_NT_468508v1	1	869	Cluster2206	diverged
chr2	42879034	42879997	Cluster2208	conserved
chr20_NT_462816v1_random	17048	17983	Cluster2209	diverged
chr2	120452000	120452990	Cluster2215	diverged
chr1_NT_456166v1_random	11016	11971	Cluster2217	conserved
chr1	45159067	45159925	Cluster2218	diverged
chr13	1669130	1669990	Cluster2219	diverged
chrUn_NT_466120v1	6006	6994	Cluster2221	diverged
chrZ	74507105	74507995	Cluster2222	diverged
chr1	124374004	124374654	Cluster2224	conserved
chr20_NT_462802v1_random	23022	23955	Cluster2228	diverged
chrZ	1820160	1820997	Cluster2230	conserved
chr5	55243010	55243980	Cluster2231	diverged
chrUn_NT_465395v1	2236	2835	Cluster2234	conserved
chrUn_NT_465684v1	11003	11999	Cluster2235	conserved
chr1	104374358	104374999	Cluster2236	diverged
chr27_NT_463344v1_random	3219	3977	Cluster2237	conserved
chrUn_NT_476406v1	66	993	Cluster2238	diverged
chr7	5741037	5741987	Cluster2239	diverged
chrZ_NT_463729v1_random	6063	6985	Cluster2241	diverged
chrUn_NT_466000v1	8000	8944	Cluster2243	diverged
chr1	108211252	108211999	Cluster2245	diverged
chr1	53970063	53970996	Cluster2246	diverged
chrUn_NT_465807v1	4003	4996	Cluster2247	conserved
chr4	86369013	86369951	Cluster2248	diverged
chr3	6232000	6232874	Cluster2253	diverged
chr25_NT_463201v1_random	15003	15894	Cluster2254	diverged
chr1	140058001	140058999	Cluster2255	diverged
chr1	90645092	90645339	Cluster2256	diverged
chr8	8119000	8119533	Cluster2257	diverged
chr1	7143000	7143972	Cluster2260	conserved

## Sheet: (G) PCR primers
(G) Primers for qRT-PCR
Detects	Species	primer.id	Forward primer	primer.id.	Reverse Primer
Firefly	Spike-in	15.1229	TGATCAAGTTACAAGGGCTACCA	15.1230	GCTGCAGCAGGATAGATCC
Renilla	Spike-in	15.0080	TCCAGATTGTCCGCAACTAC	15.0081	CTTCTTAGCTCCCTCGACAATAG
CILI	Chicken	15.0059	GTGTACAGCGCCATCAAGAA	15.0060	CTGCACGATGCTCTTCAGTT
c18S	Chicken	15.0108	GCAAGACGAACTAAAGCGAAAG	15.0109	TCGGAACTACGACGGTATCT
b-Actin	Chicken	15.0061	CCAAAGCCAACAGAGAGAAGA	15.0062	ATCACCAGAGTCCATCACAATAC
CIWI	Chicken	15.0057	CGAGCAGATGGCTCTGAAAT	15.0058	TTCCTCTCTTCCTCCGATACTG
MALAT1	Chicken	16.0139	GCCCAGAGAAGAGAAGATGTG	16.0138	TTTCCGCTGATTCGGTGAA
CR1B	Chicken	15.0113	AAACTCCATGGGCAAAGATGGTG	15.1213	GGCTCTCGACCTGTTCTTGACTC
CR1F	Chicken	15.0120	GAGGAGGACCAGGGAGAATC	15.0119	CTCGTGAATTGTGGGAGGTT
ALVE	Chicken	16.0134	AGCCAGAGGCAACTTGAATAG	16.0135	CCTTGCGTCATTCCTTCCTTA
EAV-HP	Chicken	16.0143	CAGATAGGCATTCCACAGTATCC	16.0144	CCCAAGGGAGGGTTGTATTTAG
Primers for genomic-PCR
Names in S9	Species	primer.id	Primer Sequences
Primer 1	Chicken	16.0150	CAAGCACTTTCACAGACACCAGGTC
Primer 2	Chicken	16.0151	ATGAAGGCAGGAAATAGTTCCGTG
Primer 3	Chicken	16.0152	GCTGTTGCCACCATCAAATAAA
Primer 4	Chicken	16.0153	GGTGGCAACTAGATAAGGAAGG
Primer 5	Chicken	16.0154	TGCTACATACGTACTGCCTAAC
Primer 6	Chicken	16.0155	GACCCTCGTAACTGCTCATAAA
Primer 7	Chicken	16.0156	GGCAGTCTCAGAGAGGTAATG
Primer 8	Chicken	16.0157	CGCGAAGGAGACGAAGAAC
